# Supplementary material for: Transcriptional Profiling in Rat Hair Follicles following Simulated Blast Insult: A New Diagnostic Tool for Traumatic Brain Injury
Source: PLoS One. 2014 Aug 19;9(8):e104518. doi: 10.1371/journal.pone.0104518 (PMC4138085; doi:10.1371/journal.pone.0104518)
Supplement: Appendix S2 — A: GO term enrichment, Biological Processes domain. Appendix S2B: GO term enrichment, Molecular Functions domain. Appendix S2C: GO term enrichment, Cellular Components domain. (XLSX) [file pone.0104518.s009.xlsx]

## Sheet: Appendix 2A
Appendix 2A: GO term enrichment, Biological Processes domain
Name	Type	Total Entities	Expanded # of Entities	# of Measured Entities	%	Enrichment Score (ES)	Normalized ES	Median change	p-value	Gene Set Category
cell killing	Group	11	11	6	54.5455	-0.846793	-1.67252	-1.01079	0	biological_process
killing of cells of other organism	Group	21	21	5	23.8095	0.830804	1.63312	1.65921	0	biological_process
positive regulation of smoothened signaling pathway	Group	16	16	15	93.75	0.6663	1.75996	1.38068	0	biological_process
positive regulation of glutamate secretion	Group	8	8	8	100	-0.851119	-1.83463	-1.26256	0	biological_process
positive regulation of activation of JAK2 kinase activity	Group	7	7	6	85.7143	-0.856581	-1.74781	1.09754	0	biological_process
negative regulation of MAP kinase activity	Group	30	30	28	93.3333	-0.644427	-1.9343	-1.12228	0	biological_process
MyD88-dependent toll-like receptor signaling pathway	Group	80	80	73	91.25	-0.476483	-1.72417	-1.18159	0	biological_process
Toll signaling pathway	Group	80	80	73	91.25	-0.446084	-1.6351	-1.17702	0	biological_process
G-protein coupled receptor protein signaling pathway	Group	2183	2183	1668	76.4086	0.231172	1.23498	1.02206	0	biological_process
positive regulation of interleukin-12 biosynthetic process	Group	8	8	7	87.5	-0.843001	-1.80053	-1.90366	0	biological_process
negative regulation of inclusion body assembly	Group	6	6	6	100	-0.91833	-1.84767	-1.01876	0	biological_process
negative regulation of smooth muscle cell proliferation	Group	27	27	26	96.2963	-0.694376	-2.04103	-1.25827	0	biological_process
positive regulation of natural killer cell proliferation	Group	6	6	5	83.3333	-0.910651	-1.78072	-2.03613	0	biological_process
negative regulation of caspase activity	Group	50	50	42	84	-0.505064	-1.65771	-1.05018	0	biological_process
spinal cord association neuron differentiation	Group	10	10	9	90	0.773862	1.76382	1.48625	0	biological_process
heterocycle metabolic process	Group	38	38	6	15.7895	-0.88165	-1.80143	-1.04936	0	biological_process
leukotriene biosynthetic process	Group	27	27	25	92.5926	-0.584947	-1.74504	1.02412	0	biological_process
mRNA catabolic process	Group	21	21	18	85.7143	-0.710101	-1.91576	-1.0903	0	biological_process
receptor clustering	Group	20	20	17	85	0.665285	1.82438	1.29124	0	biological_process
peptidyl-threonine phosphorylation	Group	29	29	25	86.2069	-0.600937	-1.75384	-1.12322	0	biological_process
vitamin A metabolic process	Group	11	11	7	63.6364	0.852567	1.83816	1.17673	0	biological_process
drug catabolic process	Group	7	7	5	71.4286	-0.845381	-1.62694	-1.57723	0	biological_process
positive regulation of interleukin-8 production	Group	19	19	19	100	-0.643315	-1.7682	-1.32905	0	biological_process
sensory perception of smell	Group	1253	1253	864	68.9545	0.246556	1.27173	1.02637	0	biological_process
operant conditioning	Group	5	5	5	100	0.880181	1.65108	1.52245	0	biological_process
regulation of blood vessel size	Group	25	25	22	88	-0.65071	-1.89525	-1.55136	0	biological_process
response to toxin	Group	111	111	98	88.2883	-0.422418	-1.63404	-1.04478	0	biological_process
response to calcium ion	Group	78	78	73	93.5897	-0.468045	-1.67715	-1.06681	0	biological_process
detection of chemical stimulus involved in sensory perception of smell	Group	1100	1100	994	90.3636	0.245547	1.27371	1.02637	0	biological_process
response to organic cyclic compound	Group	234	234	215	91.8803	-0.342872	-1.46843	1.00921	0	biological_process
response to pyrethroid	Group	5	5	5	100	0.880957	1.82469	1.69766	0	biological_process
inflammatory response	Group	316	316	275	87.0253	-0.309777	-1.38057	-1.00464	0	biological_process
regulation of locomotion	Group	10	10	5	50	0.907758	1.7867	2.49187	0	biological_process
positive regulation of potassium ion transport	Group	8	8	8	100	0.820066	1.86531	1.46133	0	biological_process
negative regulation of peptidase activity	Group	114	114	96	84.2105	-0.535486	-2.01171	-1.23885	0	biological_process
negative regulation of endopeptidase activity	Group	166	166	139	83.7349	-0.451536	-1.80515	-1.1196	0	biological_process
parathyroid gland development	Group	7	7	6	85.7143	-0.826145	-1.67355	-1.51433	0	biological_process
anterior-posterior axis specification	Group	19	19	13	68.4211	0.672352	1.72819	1.31251	0	biological_process
anti-apoptosis	Group	243	243	222	91.358	-0.336457	-1.4372	-1.07799	0.00387597	biological_process
MyD88-independent toll-like receptor signaling pathway	Group	69	69	65	94.2029	-0.457653	-1.63161	-1.18535	0.00416667	biological_process
negative regulation of interleukin-12 production	Group	11	11	10	90.9091	-0.739237	-1.66378	-1.23208	0.00429185	biological_process
toll-like receptor 1 signaling pathway	Group	71	71	66	92.9577	-0.441454	-1.58854	-1.17702	0.00431034	biological_process
stress-activated MAPK cascade	Group	54	54	49	90.7407	-0.458176	-1.53896	-1.18535	0.004329	biological_process
defense response	Group	204	204	127	62.2549	-0.360315	-1.45141	1.04127	0.00444444	biological_process
response to mechanical stimulus	Group	84	84	79	94.0476	-0.4108	-1.51235	-1.15678	0.0045045	biological_process
negative regulation of myeloid cell apoptosis	Group	7	7	6	85.7143	-0.860067	-1.70775	-1.58848	0.00452489	biological_process
toll-like receptor 2 signaling pathway	Group	74	74	66	89.1892	-0.441454	-1.5881	-1.17702	0.00456621	biological_process
keratinocyte proliferation	Group	17	17	13	76.4706	-0.699994	-1.74914	-1.21752	0.00458716	biological_process
positive regulation of tissue remodeling	Group	8	8	6	75	-0.87791	-1.7861	-1.77514	0.00460829	biological_process
female pregnancy	Group	123	123	103	83.7398	-0.372611	-1.44051	-1.07608	0.00462963	biological_process
response to metal ion	Group	43	43	23	53.4884	-0.638726	-1.78502	-1.17927	0.00462963	biological_process
protein refolding	Group	13	13	10	76.9231	-0.790142	-1.87296	-1.07677	0.00465116	biological_process
acute-phase response	Group	45	45	38	84.4444	-0.53165	-1.72765	-1.10956	0.00465116	biological_process
lysine catabolic process	Group	9	9	8	88.8889	-0.825606	-1.74437	-1.02338	0.0046729	biological_process
positive regulation of catalytic activity	Group	33	33	24	72.7273	-0.576403	-1.68693	-1.20259	0.00473934	biological_process
monoterpenoid metabolic process	Group	6	6	5	83.3333	-0.89814	-1.75783	-1.57723	0.0049505	biological_process
negative regulation of osteoclast differentiation	Group	22	22	20	90.9091	-0.61425	-1.72027	-1.27615	0.00497512	biological_process
response to reactive oxygen species	Group	27	27	21	77.7778	-0.627701	-1.77334	-1.21052	0.00497512	biological_process
protein metabolic process	Group	27	27	16	59.2593	0.628662	1.7669	1.23766	0.00497512	biological_process
regulation of synaptic transmission	Group	54	54	36	66.6667	0.539384	1.82677	1.0397	0.00507614	biological_process
positive regulation of branching involved in ureteric bud morphogenesis	Group	19	19	19	100	-0.61473	-1.66481	-1.06989	0.00507614	biological_process
negative regulation of programmed cell death	Group	13	13	11	84.6154	0.713582	1.72316	1.28614	0.00510204	biological_process
embryonic camera-type eye development	Group	10	10	8	80	0.784396	1.71881	1.36175	0.00518135	biological_process
positive regulation of calcium ion import	Group	5	5	5	100	0.891336	1.7665	1.59457	0.00558659	biological_process
muscle cell fate commitment	Group	6	6	6	100	0.806082	1.68563	1.35928	0.00564972	biological_process
retinoic acid receptor signaling pathway	Group	22	22	17	77.2727	0.655826	1.77483	1.08459	0.00571429	biological_process
negative regulation of I-kappaB kinase-NF-kappaB cascade	Group	16	16	14	87.5	0.61333	1.65423	-1.01486	0.00574713	biological_process
regulation of cell cycle	Group	99	99	85	85.8586	0.365949	1.41997	1.10817	0.00591716	biological_process
protein heterooligomerization	Group	94	94	85	90.4255	0.409491	1.61975	-1.03525	0.00617284	biological_process
cellular defense response	Group	68	68	53	77.9412	0.421032	1.55029	1.03167	0.00662252	biological_process
proteolysis	Group	657	657	516	78.5388	-0.302289	-1.41139	-1.00228	0.00696864	biological_process
response to drug	Group	484	484	457	94.4215	-0.292135	-1.36881	-1.01546	0.00706714	biological_process
ion transport	Group	693	693	649	93.6508	-0.274646	-1.29834	1.00361	0.00711744	biological_process
pattern specification process	Group	115	115	88	76.5217	-0.400724	-1.52287	-1.04736	0.00796813	biological_process
toll-like receptor 3 signaling pathway	Group	66	66	60	90.9091	-0.440674	-1.5579	-1.17702	0.00851064	biological_process
toll-like receptor 4 signaling pathway	Group	83	83	73	87.9518	-0.440911	-1.58975	-1.17702	0.00862069	biological_process
establishment or maintenance of cell polarity	Group	34	34	23	67.6471	-0.565305	-1.669	-1.16996	0.00892857	biological_process
response to stimulus	Group	748	748	541	72.3262	0.236691	1.20942	1.01928	0.00909091	biological_process
negative regulation of blood coagulation	Group	14	14	11	78.5714	-0.70618	-1.66572	-1.51651	0.00921659	biological_process
artery smooth muscle contraction	Group	6	6	6	100	-0.765951	-1.54559	-1.43544	0.00925926	biological_process
positive regulation of blood coagulation	Group	13	13	11	84.6154	-0.711809	-1.72146	-1.19918	0.00934579	biological_process
positive regulation of interferon-gamma production	Group	35	35	29	82.8571	-0.572917	-1.7313	-1.21984	0.00943396	biological_process
endothelial cell differentiation	Group	17	17	10	58.8235	0.719578	1.72883	1.28737	0.00956938	biological_process
detection of mechanical stimulus involved in sensory perception of pain	Group	9	9	9	100	-0.772178	-1.7631	-1.46673	0.00961538	biological_process
synaptic transmission	Group	391	391	377	96.4194	0.253633	1.21321	1.01239	0.00970874	biological_process
norepinephrine metabolic process	Group	7	7	6	85.7143	0.780038	1.58073	1.5519	0.00970874	biological_process
positive regulation of mammary gland epithelial cell proliferation	Group	6	6	6	100	0.807188	1.68509	1.36379	0.00985222	biological_process
cell recognition	Group	14	14	10	71.4286	0.728992	1.75841	1.15216	0.00990099	biological_process
growth plate cartilage development	Group	10	10	7	70	-0.788545	-1.63971	-1.2169	0.010101	biological_process
virus-infected cell apoptosis	Group	5	5	5	100	-0.857853	-1.65695	-1.54689	0.0104712	biological_process
catecholamine biosynthetic process	Group	9	9	6	66.6667	0.804754	1.67736	1.5519	0.0106383	biological_process
erythrocyte maturation	Group	10	10	8	80	0.764678	1.68324	1.63266	0.0106952	biological_process
response to vitamin A	Group	27	27	25	92.5926	0.532539	1.6621	1.07666	0.0108108	biological_process
tRNA processing	Group	89	89	78	87.6404	0.370594	1.46857	1.12483	0.0110497	biological_process
positive regulation of Rho GTPase activity	Group	22	22	17	77.2727	0.587763	1.68022	1.23525	0.0111111	biological_process
central nervous system development	Group	137	137	132	96.3504	-0.348825	-1.43366	-1.05368	0.0122449	biological_process
reciprocal meiotic recombination	Group	35	35	28	80	0.540227	1.72531	1.03595	0.0122699	biological_process
response to glucocorticoid stimulus	Group	134	134	129	96.2687	-0.377758	-1.50816	-1.0985	0.0127119	biological_process
sperm motility	Group	36	36	34	94.4444	-0.504297	-1.5871	1.04061	0.0128205	biological_process
response to estrogen stimulus	Group	102	102	98	96.0784	-0.413495	-1.57285	-1.14948	0.0128205	biological_process
toll-like receptor signaling pathway	Group	92	92	75	81.5217	-0.420778	-1.57573	-1.15121	0.0128755	biological_process
positive regulation of apoptosis	Group	232	232	208	89.6552	-0.314184	-1.36827	-1.11909	0.0128755	biological_process
activation of phospholipase C activity by G-protein coupled receptor protein signaling pathway coupled to IP3 second messenger	Group	45	45	38	84.4444	-0.485037	-1.5873	-1.06989	0.0133929	biological_process
chromatin-mediated maintenance of transcription	Group	7	7	5	71.4286	-0.791568	-1.53238	-1.14939	0.0139535	biological_process
ion transmembrane transport	Group	540	540	492	91.1111	-0.271447	-1.27251	1.00907	0.0140351	biological_process
catecholamine metabolic process	Group	21	21	11	52.381	-0.667528	-1.5935	-1.12883	0.014218	biological_process
negative regulation of interleukin-17 production	Group	8	8	8	100	-0.762305	-1.61587	-1.1157	0.0143541	biological_process
positive regulation of activated T cell proliferation	Group	18	18	17	94.4444	-0.583057	-1.5953	-1.28446	0.0144928	biological_process
reproductive structure development	Group	17	17	11	64.7059	-0.691235	-1.63897	-1.12185	0.0144928	biological_process
tachykinin receptor signaling pathway	Group	9	9	9	100	0.69824	1.61127	1.40948	0.0146341	biological_process
sprouting angiogenesis	Group	13	13	11	84.6154	-0.683795	-1.62777	-1.41289	0.0148515	biological_process
negative regulation of MHC class II biosynthetic process	Group	6	6	5	83.3333	0.835729	1.6263	1.39311	0.0149254	biological_process
innate immune response in mucosa	Group	5	5	5	100	0.858762	1.67434	1.41405	0.0157895	biological_process
negative regulation of apoptosis	Group	297	297	273	91.9192	-0.318479	-1.39553	-1.06396	0.0159363	biological_process
adhesion to symbiont	Group	8	8	6	75	0.758497	1.57264	1.29823	0.0165746	biological_process
oxidation-reduction process	Group	840	840	649	77.2619	-0.269449	-1.28036	-1.01877	0.0167224	biological_process
sulfur compound metabolic process	Group	40	40	16	40	0.571314	1.56667	1.11174	0.0170455	biological_process
response to iron ion	Group	22	22	19	86.3636	-0.565372	-1.56455	-1.1631	0.0177778	biological_process
response to cAMP	Group	74	74	72	97.2973	-0.417474	-1.47488	-1.09107	0.0177778	biological_process
immune response	Group	523	523	365	69.7897	-0.291874	-1.31355	-1.00224	0.0178571	biological_process
male sex determination	Group	15	15	13	86.6667	-0.620953	-1.59746	-1.16174	0.0178571	biological_process
negative regulation of angiogenesis	Group	53	53	47	88.6792	-0.461558	-1.57163	-1.20119	0.018018	biological_process
chloride transport	Group	91	91	83	91.2088	-0.38607	-1.46971	1.0069	0.0181818	biological_process
membrane protein ectodomain proteolysis	Group	21	21	15	71.4286	-0.627512	-1.62142	-1.25166	0.0182648	biological_process
myelination	Group	53	53	45	84.9057	-0.484415	-1.6309	-1.03388	0.0184332	biological_process
positive regulation of blood vessel endothelial cell migration	Group	15	15	13	86.6667	-0.634549	-1.56393	-1.04612	0.0185185	biological_process
fatty acid oxidation	Group	22	22	16	72.7273	-0.596335	-1.55242	-1.04266	0.0186047	biological_process
positive regulation of T cell mediated cytotoxicity	Group	21	21	18	85.7143	-0.554695	-1.53767	-1.16341	0.0186916	biological_process
positive regulation of tumor necrosis factor biosynthetic process	Group	13	13	11	84.6154	-0.711222	-1.72801	-1.25765	0.0187793	biological_process
penile erection	Group	8	8	5	62.5	-0.80452	-1.56645	-1.28244	0.0187793	biological_process
glutathione biosynthetic process	Group	14	14	11	78.5714	-0.665439	-1.58931	1.02412	0.0188679	biological_process
release of cytochrome c from mitochondria	Group	30	30	24	80	-0.535995	-1.57818	-1.21628	0.0188679	biological_process
cytokine secretion	Group	16	16	5	31.25	-0.814696	-1.60009	1.07043	0.0191388	biological_process
positive regulation of osteoclast differentiation	Group	21	21	18	85.7143	-0.609818	-1.67189	-1.28131	0.0194175	biological_process
oxidative demethylation	Group	13	13	10	76.9231	-0.703555	-1.63056	1.05835	0.0194175	biological_process
positive regulation of developmental growth	Group	14	14	5	35.7143	-0.801162	-1.51265	-1.42235	0.0194175	biological_process
response to hypoxia	Group	241	241	231	95.8506	-0.293869	-1.28299	-1.06367	0.0196078	biological_process
synaptic transmission, dopaminergic	Group	15	15	12	80	0.680489	1.70643	1.52245	0.019802	biological_process
drug metabolic process	Group	32	32	19	59.375	-0.600361	-1.66404	-1.03783	0.0199005	biological_process
negative regulation of fibroblast growth factor receptor signaling pathway	Group	11	11	11	100	-0.666833	-1.61839	-1.14523	0.02	biological_process
positive regulation of interleukin-12 production	Group	22	22	21	95.4545	-0.541861	-1.59115	-1.1157	0.0201005	biological_process
positive regulation of superoxide anion generation	Group	5	5	5	100	-0.846369	-1.58524	-1.12228	0.020202	biological_process
ear development	Group	9	9	8	88.8889	-0.732655	-1.63213	-1.39964	0.0204082	biological_process
gland development	Group	17	17	6	35.2941	-0.780432	-1.53879	-1.11891	0.0208333	biological_process
positive regulation of calcium-mediated signaling	Group	25	25	23	92	0.52558	1.57589	1.03598	0.0213904	biological_process
transmembrane transport	Group	831	831	735	88.4477	-0.259314	-1.24513	1.00586	0.0225806	biological_process
tryptophan catabolic process to kynurenine	Group	7	7	6	85.7143	-0.768279	-1.55647	-1.03759	0.0230415	biological_process
calcium-mediated signaling	Group	52	52	40	76.9231	-0.475936	-1.539	-1.16862	0.0232558	biological_process
B cell differentiation	Group	54	54	46	85.1852	-0.459293	-1.54004	-1.09883	0.0234742	biological_process
actin polymerization or depolymerization	Group	18	18	15	83.3333	-0.618176	-1.55957	-1.31717	0.0235849	biological_process
response to herbicide	Group	12	12	12	100	-0.649828	-1.59009	-1.04936	0.0239234	biological_process
learning	Group	43	43	39	90.6977	0.466905	1.64461	1.0509	0.0240964	biological_process
cGMP biosynthetic process	Group	26	26	22	84.6154	-0.540033	-1.54591	-1.19903	0.0242718	biological_process
regulation of cell proliferation	Group	180	180	144	80	-0.350428	-1.41696	-1.13921	0.0245902	biological_process
positive regulation of T-helper 1 type immune response	Group	9	9	7	77.7778	-0.775593	-1.56561	-1.37102	0.0247525	biological_process
triglyceride metabolic process	Group	46	46	39	84.7826	-0.480779	-1.56655	-1.13871	0.025641	biological_process
negative regulation of cardiac muscle cell apoptosis	Group	5	5	5	100	0.838231	1.6243	1.44694	0.0257732	biological_process
response to estradiol stimulus	Group	143	143	136	95.1049	-0.345299	-1.41911	-1.03999	0.0268199	biological_process
carbohydrate phosphorylation	Group	21	21	19	90.4762	-0.551456	-1.52601	-1.18013	0.0269058	biological_process
hydrogen peroxide catabolic process	Group	25	25	20	80	0.509721	1.57035	-1.0565	0.027027	biological_process
response to fungus	Group	9	9	6	66.6667	-0.789185	-1.60884	1.04153	0.0276243	biological_process
positive regulation of membrane protein ectodomain proteolysis	Group	12	12	12	100	-0.650585	-1.58923	-1.02082	0.0277778	biological_process
response to ethanol	Group	135	135	131	97.037	-0.326919	-1.35324	-1.08584	0.0283401	biological_process
pyridoxine biosynthetic process	Group	7	7	6	85.7143	0.763334	1.55466	1.27954	0.0289855	biological_process
leukotriene metabolic process	Group	17	17	16	94.1176	-0.601105	-1.53858	1.0306	0.0289855	biological_process
multicellular organismal development	Group	1146	1146	995	86.8237	-0.24357	-1.19499	1.00894	0.0290323	biological_process
positive regulation of triglyceride catabolic process	Group	7	7	7	100	0.714961	1.57829	1.41405	0.0291262	biological_process
response to pheromone	Group	113	113	40	35.3982	0.445393	1.55096	1.02569	0.0292398	biological_process
centrosome cycle	Group	8	8	5	62.5	-0.83276	-1.55063	-1.06945	0.029703	biological_process
nucleosome disassembly	Group	10	10	9	90	-0.691491	-1.62514	-1.05245	0.0301508	biological_process
cAMP catabolic process	Group	14	14	12	85.7143	-0.659886	-1.62994	-1.15137	0.0301724	biological_process
response to insulin stimulus	Group	78	78	75	96.1538	-0.391121	-1.46368	-1.06396	0.0301724	biological_process
response to protein stimulus	Group	78	78	72	92.3077	-0.377756	-1.3998	-1.06524	0.0304348	biological_process
positive regulation of uterine smooth muscle contraction	Group	8	8	8	100	0.657325	1.55004	-1.04118	0.0307692	biological_process
axon extension involved in development	Group	6	6	5	83.3333	-0.828033	-1.56446	-1.55252	0.0309278	biological_process
glomerulus development	Group	9	9	5	55.5556	-0.798135	-1.51417	-1.58848	0.0309735	biological_process
regulation of feeding behavior	Group	9	9	7	77.7778	-0.706209	-1.47678	-1.16142	0.03125	biological_process
regulation of mRNA processing	Group	10	10	5	50	0.755948	1.50405	1.40937	0.031746	biological_process
regulation of transcription involved in G1-S phase of mitotic cell cycle	Group	23	23	19	82.6087	-0.539884	-1.472	-1.16594	0.0318182	biological_process
negative regulation of cytokine secretion	Group	13	13	11	84.6154	0.665288	1.56684	-1.01151	0.0319149	biological_process
programmed cell death	Group	20	20	11	55	0.613341	1.62679	1.04215	0.0319635	biological_process
lipid biosynthetic process	Group	128	128	111	86.7188	-0.348087	-1.3757	1.03637	0.0322581	biological_process
sodium ion transport	Group	154	154	141	91.5584	-0.340653	-1.36869	1.01306	0.0327869	biological_process
embryonic skeletal system morphogenesis	Group	60	60	46	76.6667	-0.436717	-1.47565	-1.06625	0.033195	biological_process
cell adhesion	Group	686	686	580	84.5481	-0.258611	-1.21148	1.00074	0.0332226	biological_process
digestion	Group	69	69	59	85.5072	-0.415077	-1.50922	-1.05835	0.0333333	biological_process
negative regulation of plasma membrane long-chain fatty acid transport	Group	5	5	5	100	-0.804457	-1.53522	-1.16172	0.0333333	biological_process
induction of positive chemotaxis	Group	19	19	17	89.4737	-0.579171	-1.58097	-1.0959	0.0334928	biological_process
regulation of autophagy	Group	8	8	5	62.5	-0.799922	-1.53918	-1.0801	0.0336538	biological_process
response to cytokine stimulus	Group	116	116	91	78.4483	0.325961	1.35042	1.03705	0.0337838	biological_process
positive regulation of protein kinase activity	Group	38	38	34	89.4737	0.462204	1.51772	1.23221	0.0338983	biological_process
negative regulation of interleukin-8 production	Group	6	6	6	100	0.758932	1.54405	1.61112	0.0339806	biological_process
inflammatory response to antigenic stimulus	Group	13	13	8	61.5385	-0.675549	-1.48829	-1.45161	0.0339806	biological_process
receptor guanylyl cyclase signaling pathway	Group	12	12	12	100	-0.640132	-1.59951	-1.23862	0.0341463	biological_process
beta-amyloid metabolic process	Group	7	7	6	85.7143	-0.766829	-1.55219	-1.25166	0.0343137	biological_process
positive regulation of interleukin-17 production	Group	10	10	9	90	-0.651396	-1.47049	-1.42598	0.0343137	biological_process
response to organophosphorus	Group	6	6	6	100	-0.765785	-1.59673	-1.12031	0.0346535	biological_process
positive regulation of microtubule polymerization	Group	13	13	13	100	-0.638929	-1.54859	-1.37676	0.035	biological_process
histone phosphorylation	Group	15	15	9	60	-0.699977	-1.58679	-1.19763	0.0353535	biological_process
response to folic acid	Group	13	13	13	100	-0.607795	-1.56126	-1.24564	0.0353982	biological_process
generation of neurons	Group	12	12	11	91.6667	-0.655288	-1.5228	-1.07902	0.036036	biological_process
protein targeting to membrane	Group	25	25	20	80	0.483435	1.49875	1.13468	0.0360825	biological_process
response to vitamin E	Group	17	17	17	100	-0.550139	-1.49057	1.02627	0.037037	biological_process
acrosome assembly	Group	10	10	9	90	0.653915	1.53049	1.37405	0.037234	biological_process
growth hormone receptor signaling pathway	Group	9	9	7	77.7778	-0.737449	-1.544	-1.28243	0.0375587	biological_process
negative regulation of blood pressure	Group	30	30	28	93.3333	0.494637	1.54354	1.29126	0.0376344	biological_process
cellular process	Group	87	87	37	42.5287	-0.438038	-1.42491	-1.09266	0.0379147	biological_process
embryonic viscerocranium morphogenesis	Group	8	8	7	87.5	-0.75543	-1.60417	-1.86382	0.0390244	biological_process
JUN phosphorylation	Group	5	5	5	100	-0.798503	-1.56748	-1.75184	0.0391061	biological_process
negative regulation of activated T cell proliferation	Group	6	6	6	100	0.72764	1.48867	1.53446	0.0393258	biological_process
induction of apoptosis by intracellular signals	Group	51	51	46	90.1961	-0.431857	-1.41043	-1.08576	0.0394737	biological_process
lipoprotein transport	Group	15	15	15	100	0.575361	1.52867	1.23983	0.039548	biological_process
response to dietary excess	Group	8	8	7	87.5	-0.70813	-1.51085	-1.28244	0.039604	biological_process
response to acid	Group	26	26	23	88.4615	-0.54282	-1.56832	-1.04462	0.039823	biological_process
positive regulation of cyclin-dependent protein kinase activity	Group	12	12	10	83.3333	0.614918	1.50721	1.15833	0.04	biological_process
spermatid development	Group	68	68	59	86.7647	-0.383206	-1.38389	1.00607	0.04	biological_process
positive regulation of interleukin-6 biosynthetic process	Group	8	8	7	87.5	-0.760916	-1.63832	-1.35375	0.040404	biological_process
defense response to bacterium	Group	205	205	130	63.4146	-0.337509	-1.3521	-1.00553	0.0404858	biological_process
parturition	Group	13	13	13	100	0.602363	1.51717	1.45139	0.0406091	biological_process
collagen catabolic process	Group	27	27	22	81.4815	0.509226	1.51337	1.00921	0.0406977	biological_process
positive regulation of chondrocyte differentiation	Group	13	13	11	84.6154	-0.636726	-1.56359	-1.38129	0.0408163	biological_process
epithelial-mesenchymal cell signaling	Group	7	7	5	71.4286	0.80491	1.54442	1.13379	0.0412371	biological_process
telomere maintenance via telomerase	Group	18	18	14	77.7778	-0.566625	-1.55114	-1.13909	0.0418605	biological_process
regulation of chondrocyte differentiation	Group	9	9	6	66.6667	0.714134	1.50026	1.17106	0.0424528	biological_process
positive regulation of caspase activity	Group	24	24	21	87.5	-0.556219	-1.5567	-1.30175	0.0424528	biological_process
response to UV-B	Group	11	11	10	90.9091	-0.671592	-1.59969	1.0036	0.0424528	biological_process
carbon dioxide transport	Group	6	6	5	83.3333	0.778523	1.49913	-1.05018	0.0425532	biological_process
sensory perception of sound	Group	126	126	116	92.0635	-0.339439	-1.35004	-1.06753	0.0431373	biological_process
negative regulation of cell-substrate adhesion	Group	12	12	10	83.3333	0.628389	1.52364	1.34965	0.0432692	biological_process
response to temperature stimulus	Group	16	16	10	62.5	-0.669776	-1.56889	-1.4064	0.0432692	biological_process
positive regulation of DNA binding	Group	24	24	20	83.3333	-0.533731	-1.53508	-1.22027	0.0432692	biological_process
notochord development	Group	10	10	8	80	-0.657308	-1.47618	1.08802	0.0434783	biological_process
positive regulation of T cell differentiation	Group	17	17	11	64.7059	0.624252	1.51482	1.17401	0.0445545	biological_process
cell proliferation in forebrain	Group	12	12	11	91.6667	-0.631547	-1.52955	-1.19294	0.0461538	biological_process
oxygen transport	Group	14	14	8	57.1429	0.653991	1.4999	1.02054	0.0462428	biological_process
negative regulation of growth of symbiont in host	Group	19	19	19	100	-0.51678	-1.45524	-1.19722	0.0462963	biological_process
regulation of sequence-specific DNA binding transcription factor activity	Group	68	68	54	79.4118	-0.399991	-1.4229	-1.01079	0.0462963	biological_process
monocyte activation	Group	6	6	5	83.3333	-0.778969	-1.52489	-1.38903	0.0466321	biological_process
fear response	Group	9	9	8	88.8889	0.694549	1.56581	1.06181	0.0471698	biological_process
cellular component disassembly involved in apoptosis	Group	51	51	49	96.0784	-0.427244	-1.44772	-1.17473	0.0472103	biological_process
2-oxoglutarate metabolic process	Group	21	21	20	95.2381	-0.524718	-1.45836	-1.06033	0.0473934	biological_process
post-embryonic development	Group	94	94	83	88.2979	-0.351497	-1.32032	-1.10016	0.0474138	biological_process
meiotic prophase I	Group	11	11	10	90.9091	-0.650007	-1.51345	-1.10548	0.0478469	biological_process
cellular response to gonadotropin stimulus	Group	11	11	9	81.8182	-0.669146	-1.53954	1.03073	0.0480769	biological_process
collagen biosynthetic process	Group	10	10	5	50	0.796141	1.48698	1.4253	0.0480769	biological_process
protein insertion into membrane	Group	9	9	7	77.7778	-0.681267	-1.48492	-1.08743	0.0483092	biological_process
acetyl-CoA biosynthetic process from pyruvate	Group	8	8	7	87.5	-0.717313	-1.49643	1.0772	0.0485437	biological_process
positive regulation of inflammatory response	Group	47	47	42	89.3617	-0.415075	-1.37222	-1.18798	0.0488889	biological_process
signal transduction	Group	3586	3586	2984	83.2125	-0.216298	-1.10227	1.02157	0.0495868	biological_process
negative regulation of cell-cell adhesion	Group	17	17	14	82.3529	0.547955	1.48771	1.2065	0.05	biological_process

## Sheet: Appendix 2B
Appendix 2B: GO term enrichment, Molecular Functions domain
Name	Type	Total Entities	Expanded # of Entities	# of Measured Entities	%	Enrichment Score (ES)	Normalized ES	Median change	p-value	Gene Set Category
oxygen binding	Group	60	60	43	71.6667	0.48563	1.6979	-1.01877	0	molecular_function
cytokine receptor binding	Group	73	73	19	26.0274	-0.676481	-1.82036	-1.16037	0	molecular_function
cytokine activity	Group	232	232	187	80.6034	-0.393389	-1.67499	1.0036	0	molecular_function
protease binding	Group	57	57	53	92.9825	-0.579483	-2.01658	-1.19385	0	molecular_function
titin binding	Group	10	10	7	70	-0.805156	-1.76129	-1.48076	0	molecular_function
fibroblast growth factor 2 binding	Group	5	5	5	100	-0.851764	-1.65239	-1.66571	0	molecular_function
peptide hormone binding	Group	36	36	33	91.6667	-0.606425	-1.88253	-1.25717	0	molecular_function
mannose binding	Group	23	23	19	82.6087	-0.632052	-1.76501	-1.01093	0	molecular_function
glycine binding	Group	18	18	17	94.4444	0.674122	1.9013	1.37586	0	molecular_function
eukaryotic cell surface binding	Group	27	27	23	85.1852	-0.628051	-1.78835	-1.10678	0	molecular_function
oxidoreductase activity	Group	769	769	605	78.6736	-0.27835	-1.30601	-1.02449	0	molecular_function
monooxygenase activity	Group	150	150	103	68.6667	-0.405703	-1.58571	-1.07053	0	molecular_function
oxidoreductase activity, acting on paired donors, with incorporation or reduction of molecular oxygen, reduced flavin or flavoprotein as one donor, and incorporation of one atom of oxygen	Group	47	47	29	61.7021	-0.673901	-2.01579	-1.25665	0	molecular_function
lipoxygenase activity	Group	7	7	7	100	-0.830563	-1.76591	-1.16401	0	molecular_function
methyl indole-3-acetate esterase activity	Group	17	17	8	47.0588	0.860513	1.9481	2.64643	0	molecular_function
methyl salicylate esterase activity	Group	17	17	8	47.0588	0.860513	1.86435	2.64643	0	molecular_function
methyl jasmonate esterase activity	Group	17	17	8	47.0588	0.860513	1.93178	2.64643	0	molecular_function
carboxylesterase activity	Group	73	73	55	75.3425	0.482786	1.77833	1.15841	0	molecular_function
peptidase inhibitor activity	Group	171	171	131	76.6082	-0.481683	-1.96059	-1.09684	0	molecular_function
serine-type endopeptidase inhibitor activity	Group	156	156	114	73.0769	-0.439517	-1.75842	-1.06093	0	molecular_function
cysteine-type endopeptidase inhibitor activity	Group	65	65	42	64.6154	-0.660898	-2.21047	-1.10767	0	molecular_function
signal transducer activity	Group	1678	1678	1362	81.1681	0.220129	1.15899	1.02438	0	molecular_function
G-protein coupled receptor activity	Group	1653	1653	1178	71.2644	0.2361	1.24483	1.02798	0	molecular_function
olfactory receptor activity	Group	1635	1635	1073	65.6269	0.24743	1.29351	1.02438	0	molecular_function
oxygen transporter activity	Group	25	25	12	48	0.774163	1.89451	1.13582	0	molecular_function
ligand-gated sodium channel activity	Group	11	11	10	90.9091	-0.790133	-1.83527	-1.47304	0	molecular_function
peptidase activity	Group	664	664	544	81.9277	-0.28075	-1.31885	-1.02504	0.00348432	molecular_function
aromatase activity	Group	54	54	43	79.6296	-0.502732	-1.6313	-1.22226	0.00434783	molecular_function
gamma-glutamyltransferase activity	Group	11	11	6	54.5455	-0.827651	-1.66802	1.02412	0.00480769	molecular_function
galactoside binding	Group	6	6	6	100	0.853337	1.78203	1.59271	0.0049505	molecular_function
potassium channel inhibitor activity	Group	6	6	6	100	-0.76537	-1.63037	-1.1698	0.00507614	molecular_function
alkane 1-monooxygenase activity	Group	5	5	5	100	0.815826	1.65164	1.03968	0.0052356	molecular_function
beta-amyloid binding	Group	30	30	27	90	0.540449	1.70537	1.12417	0.00537634	molecular_function
lysophospholipase activity	Group	17	17	14	82.3529	0.707756	1.89368	1.37545	0.00549451	molecular_function
retinoic acid binding	Group	20	20	13	65	0.695754	1.77217	1.33415	0.00558659	molecular_function
cAMP-dependent protein kinase regulator activity	Group	25	25	22	88	0.561641	1.67292	1.18812	0.00558659	molecular_function
sequence-specific DNA binding transcription factor activity	Group	1228	1228	945	76.9544	-0.260217	-1.25982	-1.01959	0.00625	molecular_function
actin binding	Group	382	382	322	84.2932	-0.29842	-1.33303	-1.06789	0.00711744	molecular_function
ATPase activity, coupled to transmembrane movement of ions, phosphorylative mechanism	Group	51	51	34	66.6667	-0.480295	-1.5317	1.00665	0.00877193	molecular_function
alcohol dehydrogenase (NAD) activity	Group	11	11	8	72.7273	-0.728838	-1.57458	-1.0117	0.0097561	molecular_function
serine-type endopeptidase activity	Group	259	259	193	74.5174	-0.339853	-1.43553	1.00429	0.011194	molecular_function
pheromone receptor activity	Group	220	220	75	34.0909	0.360555	1.41555	1.03064	0.011236	molecular_function
chemoattractant activity	Group	20	20	18	90	-0.58824	-1.6071	1.02037	0.0140845	molecular_function
interferon-alpha-beta receptor binding	Group	10	10	7	70	-0.758878	-1.58722	1.04127	0.0151515	molecular_function
actinin binding	Group	6	6	5	83.3333	-0.835278	-1.64205	-1.46699	0.0152284	molecular_function
hedgehog receptor activity	Group	11	11	9	81.8182	0.692749	1.66663	1.19789	0.0153846	molecular_function
receptor binding	Group	375	375	301	80.2667	-0.289754	-1.29468	-1.04715	0.015444	molecular_function
growth factor activity	Group	190	190	174	91.5789	-0.341576	-1.41296	1.0036	0.015748	molecular_function
Ras guanyl-nucleotide exchange factor activity	Group	18	18	11	61.1111	-0.685325	-1.60534	-1.19348	0.0184332	molecular_function
peptide hormone receptor binding	Group	15	15	13	86.6667	-0.618769	-1.56408	-1.05844	0.0197044	molecular_function
odorant binding	Group	20	20	10	50	-0.696505	-1.64568	-1.1583	0.0201005	molecular_function
peptide receptor activity, G-protein coupled	Group	25	25	9	36	-0.714365	-1.63351	-1.39264	0.0201005	molecular_function
sequence-specific DNA binding	Group	734	734	567	77.248	-0.266724	-1.26104	-1.01306	0.0204082	molecular_function
iron ion binding	Group	167	167	147	88.024	-0.33422	-1.38128	-1.04276	0.0204918	molecular_function
thiamine pyrophosphate binding	Group	7	7	6	85.7143	-0.760317	-1.55856	-1.06515	0.0208333	molecular_function
hormone activity	Group	158	158	124	78.481	-0.35997	-1.44286	1.02217	0.0209205	molecular_function
DNA-directed RNA polymerase activity	Group	49	49	42	85.7143	0.435918	1.54607	1.17853	0.0218579	molecular_function
receptor activity	Group	3213	3213	2462	76.6262	-0.223205	-1.13779	1.0221	0.0218579	molecular_function
N-acetyltransferase activity	Group	52	52	35	67.3077	-0.485302	-1.53919	-1.01164	0.0221239	molecular_function
chloride channel activity	Group	81	81	66	81.4815	-0.389851	-1.40238	1.06269	0.0235849	molecular_function
sulfotransferase activity	Group	85	85	51	60	0.413652	1.48957	1.17796	0.0243902	molecular_function
[heparan sulfate]-glucosamine 3-sulfotransferase 1 activity	Group	7	7	5	71.4286	0.798004	1.56257	1.56429	0.025641	molecular_function
N-methyl-D-aspartate selective glutamate receptor activity	Group	9	9	8	88.8889	0.709822	1.6075	1.37586	0.025641	molecular_function
laminin binding	Group	23	23	19	82.6087	-0.594374	-1.62435	-1.30272	0.0257511	molecular_function
endopeptidase inhibitor activity	Group	53	53	43	81.1321	-0.449938	-1.50827	-1.03074	0.0272727	molecular_function
sugar binding	Group	272	272	210	77.2059	-0.309131	-1.31803	1.0098	0.0283401	molecular_function
structural constituent of myelin sheath	Group	6	6	6	100	-0.779851	-1.61001	-1.218	0.0285714	molecular_function
MHC class I protein binding	Group	14	14	13	92.8571	0.634321	1.65303	1.13583	0.0289855	molecular_function
O-methyltransferase activity	Group	13	13	7	53.8462	-0.715526	-1.5382	-1.12603	0.0292683	molecular_function
serotonin receptor activity	Group	16	16	14	87.5	0.605738	1.59661	1.16416	0.03	molecular_function
Rac GTPase activator activity	Group	17	17	14	82.3529	0.599392	1.63193	1.16275	0.03125	molecular_function
dynein binding	Group	11	11	9	81.8182	0.671474	1.5739	1.18798	0.0315789	molecular_function
Rho GTPase activator activity	Group	28	28	22	78.5714	0.502509	1.50377	1.14955	0.0319149	molecular_function
opioid receptor activity	Group	13	13	8	61.5385	0.660357	1.48699	1.25023	0.0337079	molecular_function
hydrolase activity, acting on acid anhydrides, catalyzing transmembrane movement of substances	Group	58	58	48	82.7586	-0.430535	-1.48174	-1.04743	0.0340426	molecular_function
fructose-bisphosphate aldolase activity	Group	8	8	5	62.5	0.764393	1.5144	1.37783	0.0341463	molecular_function
protein phosphatase binding	Group	44	44	39	88.6364	-0.446913	-1.44672	-1.16153	0.034188	molecular_function
drug binding	Group	96	96	83	86.4583	0.347571	1.38587	1.06391	0.0342857	molecular_function
folic acid binding	Group	16	16	14	87.5	-0.602613	-1.5564	-1.30382	0.0348259	molecular_function
voltage-gated calcium channel activity	Group	32	32	29	90.625	0.436842	1.42428	1.03058	0.0348837	molecular_function
structural molecule activity	Group	344	344	255	74.1279	-0.284866	-1.26813	1.01683	0.0367647	molecular_function
secondary active sulfate transmembrane transporter activity	Group	12	12	11	91.6667	-0.643652	-1.5214	-1.19988	0.0380952	molecular_function
receptor agonist activity	Group	5	5	5	100	0.748849	1.50413	1.09145	0.0416667	molecular_function
serine-type peptidase activity	Group	186	186	156	83.871	-0.323475	-1.34632	1.01405	0.0431034	molecular_function
intramolecular transferase activity, phosphotransferases	Group	14	14	7	50	0.690547	1.56491	1.46243	0.0445545	molecular_function
creatine kinase activity	Group	6	6	6	100	-0.717566	-1.46708	1.0076	0.0447761	molecular_function
glycerophosphodiester phosphodiesterase activity	Group	10	10	9	90	0.68017	1.58509	1.30559	0.0447761	molecular_function
hydrolase activity, acting on glycosyl bonds	Group	89	89	81	91.0112	0.3584	1.39787	1.0876	0.0466667	molecular_function
cytoskeletal protein binding	Group	82	82	56	68.2927	-0.412078	-1.45473	-1.07882	0.0468085	molecular_function
hydrolase activity, acting on carbon-nitrogen (but not peptide) bonds	Group	22	22	15	68.1818	-0.566977	-1.49084	-1.0452	0.0485437	molecular_function

## Sheet: Appendix 2C
Appendix 2C: GO term enrichment, Cellular Components domain
Name	Type	Total Entities	Expanded # of Entities	# of Measured Entities	%	Enrichment Score (ES)	Normalized ES	Median change	p-value	Gene Set Category
fibrinogen complex	Group	9	9	8	88.8889	-0.851572	-1.92254	-1.06681	0	cellular_component
extracellular space	Group	1051	1051	871	82.8735	-0.340041	-1.66029	-1.03041	0	cellular_component
stored secretory granule	Group	121	121	101	83.4711	-0.411996	-1.59685	-1.06386	0	cellular_component
extracellular region	Group	2382	2382	1864	78.2536	-0.307221	-1.53734	1.00399	0	cellular_component
extracellular matrix	Group	217	217	200	92.1659	-0.355724	-1.53084	1.01201	0	cellular_component
plasma membrane	Group	4022	4022	3462	86.0766	-0.234541	-1.19611	-1.00224	0	cellular_component
endoplasmic reticulum lumen	Group	123	123	109	88.6179	0.383294	1.57735	1.07792	0	cellular_component
M band	Group	9	9	8	88.8889	0.904584	2.01064	1.63146	0	cellular_component
hemoglobin complex	Group	23	23	10	43.4783	0.898653	2.241	1.13582	0	cellular_component
proteinaceous extracellular matrix	Group	318	318	280	88.0503	-0.329182	-1.46572	-1.00047	0.003663	cellular_component
platelet alpha granule membrane	Group	10	10	9	90	0.740078	1.72904	1.34869	0.0047619	cellular_component
basal part of cell	Group	9	9	9	100	-0.763742	-1.72812	-1.41298	0.00526316	cellular_component
bleb	Group	5	5	5	100	-0.826657	-1.63559	-1.71489	0.00970874	cellular_component
compact myelin	Group	6	6	6	100	-0.86669	-1.78092	-1.55782	0.00990099	cellular_component
intercellular canaliculus	Group	12	12	12	100	0.67031	1.70549	1.22987	0.0104167	cellular_component
sarcoplasmic reticulum	Group	43	43	41	95.3488	0.444366	1.53626	1.17235	0.0113636	cellular_component
nuclear chromosome	Group	32	32	28	87.5	-0.573861	-1.73959	-1.11282	0.0134529	cellular_component
microvillus membrane	Group	19	19	18	94.7368	0.580506	1.70476	1.18968	0.0196078	cellular_component
anchored to membrane	Group	162	162	134	82.716	0.311377	1.34755	-1.00503	0.02	cellular_component
clathrin sculpted monoamine transport vesicle membrane	Group	5	5	5	100	0.797392	1.5131	1.07601	0.0204082	cellular_component
sarcomere	Group	58	58	55	94.8276	0.394973	1.4369	1.01574	0.0218579	cellular_component
inclusion body	Group	13	13	11	84.6154	-0.671293	-1.60798	-1.19842	0.0225225	cellular_component
nuclear replication fork	Group	6	6	6	100	-0.755334	-1.57448	-1.22926	0.0239234	cellular_component
costamere	Group	18	18	16	88.8889	-0.612977	-1.65871	-1.22106	0.0240385	cellular_component
protein complex	Group	611	611	335	54.8282	-0.284945	-1.2777	-1.04462	0.0254545	cellular_component
dystrophin-associated glycoprotein complex	Group	19	19	17	89.4737	-0.573204	-1.50436	-1.18379	0.0295567	cellular_component
guanyl-nucleotide exchange factor complex	Group	6	6	6	100	-0.773474	-1.61932	-1.27493	0.0331754	cellular_component
microtubule-based flagellum part	Group	7	7	5	71.4286	-0.816494	-1.52941	-1.3188	0.0341463	cellular_component
connexon complex	Group	26	26	24	92.3077	0.49738	1.50444	1.10714	0.0380435	cellular_component
cytoplasmic part	Group	103	103	17	16.5049	-0.569087	-1.54409	-1.16187	0.038835	cellular_component
synaptic vesicle membrane	Group	54	54	52	96.2963	0.373064	1.38936	1.01318	0.0406977	cellular_component
dynein complex	Group	43	43	34	79.0698	0.436489	1.45649	1.06545	0.0424242	cellular_component
clathrin sculpted gamma-aminobutyric acid transport vesicle membrane	Group	8	8	8	100	0.704449	1.55082	1.28027	0.0432432	cellular_component
integral to plasma membrane	Group	1250	1250	1088	87.04	-0.238926	-1.17353	-1.00343	0.0438871	cellular_component
basal lamina	Group	21	21	18	85.7143	-0.559498	-1.52815	-1.27812	0.0460829	cellular_component
lysosome	Group	264	264	237	89.7727	0.262643	1.20859	1.02149	0.0487805	cellular_component
