# Supplementary material for: Transcriptional Profiling in Rat Hair Follicles following Simulated Blast Insult: A New Diagnostic Tool for Traumatic Brain Injury
Source: PLoS One. 2014 Aug 19;9(8):e104518. doi: 10.1371/journal.pone.0104518 (PMC4138085; doi:10.1371/journal.pone.0104518)
Supplement: Appendix S3 — A: Chromosome 1 GESA. Appendix S3B: Chromosome 7 GSEA. Appendix S3C: Chromorsome 13 GSEA. (XLSX) [file pone.0104518.s010.xlsx]

## Sheet: Appendix 3A
Appendix 3A: Chromosome 1 GESA
Name	Data Source	Total Entities	Expanded # of Entities	Overlap	Percent Overlap
Atlas of Signaling	Ariadne Cell Signaling	381	5515	122	2
Cell Cycle Regulation	Ariadne Cell Signaling	135	2108	55	2
Notch Pathway	Ariadne Cell Signaling	40	1318	30	2
Guanylate Cyclase Pathway	Ariadne Cell Signaling	36	1140	28	2
Translation Control	Ariadne Cell Signaling	86	973	27	2
B Cell Activation	Ariadne Cell Signaling	62	615	23	3
Adipocytokine Signaling	Ariadne Cell Signaling	52	774	21	2
Insulin Action	Ariadne Cell Signaling	50	895	20	2
Axon Guidance	Ariadne Cell Signaling	58	1013	19	1
T Cell Activation	Ariadne Cell Signaling	80	869	19	2
Apoptosis Regulation	Ariadne Cell Signaling	69	586	16	2
Gonadotrope Cell Activation	Ariadne Cell Signaling	71	643	16	2
Hedgehog Pathway	Ariadne Cell Signaling	17	626	15	2
Gap Junction Regulation	Ariadne Cell Signaling	51	637	14	2
Mast Cell Activation	Ariadne Cell Signaling	64	475	13	2
Melanogenesis	Ariadne Cell Signaling	50	668	13	1
Actin Cytoskeleton Regulation	Ariadne Cell Signaling	51	532	12	2
Skeletal Myogenesis Control	Ariadne Cell Signaling	70	563	12	2
NK Cell Activation	Ariadne Cell Signaling	59	509	10	1
Adherens Junction Regulation	Ariadne Cell Signaling	41	684	7	1
Focal Adhesion Regulation	Ariadne Cell Signaling	41	306	6	1
Purine metabolism	Ariadne Metabolic Pathways	178	303	9	2
Phenylalanine and Tyrosine metabolism	Ariadne Metabolic Pathways	135	166	6	3
Pyrimidine metabolism	Ariadne Metabolic Pathways	116	191	5	2
Riboflavin metabolism	Ariadne Metabolic Pathways	21	30	4	13
Sphingolipid metabolism	Ariadne Metabolic Pathways	90	181	4	2
Ganglioside-type glycosphingolipid biosynthesis	Ariadne Metabolic Pathways	62	117	3	2
Glycogen metabolism	Ariadne Metabolic Pathways	37	54	3	5
Heme biosynthesis	Ariadne Metabolic Pathways	58	74	3	4
Metabolism of glycerophospholipids and ether lipids	Ariadne Metabolic Pathways	166	364	3	0
Metabolism of triacylglycerols	Ariadne Metabolic Pathways	68	128	3	2
N-Glycan biosynthesis	Ariadne Metabolic Pathways	76	139	3	2
Omega-3-fatty acid metabolism	Ariadne Metabolic Pathways	107	211	3	1
Omega-6-fatty acid metabolism	Ariadne Metabolic Pathways	97	190	3	1
Vitamin B5 (pantothenate) metabolism and biosynthesis of CoA and holo-ACP	Ariadne Metabolic Pathways	35	44	3	6
Aspartate metabolism	Ariadne Metabolic Pathways	66	77	2	2
Globoside-type glycosphingolipid biosynthesis	Ariadne Metabolic Pathways	32	85	2	2
Glutathione metabolism	Ariadne Metabolic Pathways	94	145	2	1
Glycosylphosphatidylinositol(GPI)-anchor biosynthesis	Ariadne Metabolic Pathways	32	80	2	2
Inositol phosphate metabolism	Ariadne Metabolic Pathways	63	110	2	1
Lacto- and neolacto-type glycosphingolipid biosynthesis	Ariadne Metabolic Pathways	88	144	2	1
Metabolism of estrogens and androgens	Ariadne Metabolic Pathways	116	201	2	0
Nicotinate and nicotinamide metabolism	Ariadne Metabolic Pathways	55	70	2	2
ROS metabolism	Ariadne Metabolic Pathways	45	72	2	2
Sulfur metabolism	Ariadne Metabolic Pathways	71	81	2	2
Arachidonic acid metabolism	Ariadne Metabolic Pathways	139	233	1	0
Biosynthesis of cholesterol	Ariadne Metabolic Pathways	91	103	1	0
Fatty acid oxidation	Ariadne Metabolic Pathways	83	111	1	0
Glu/Gln/Pro metabolsm	Ariadne Metabolic Pathways	91	106	1	0
Glyoxylate and glycerate metabolism	Ariadne Metabolic Pathways	58	67	1	1
Heme oxidation	Ariadne Metabolic Pathways	33	62	1	1
Pyruvate metabolism	Ariadne Metabolic Pathways	86	128	1	0
Respiratory chain and oxidative phosphorylation	Ariadne Metabolic Pathways	20	103	1	0
Ser/Gly/Thr/Cys metabolism	Ariadne Metabolic Pathways	146	188	1	0
Serine and Glycine metabolism	Ariadne Metabolic Pathways	90	105	1	0
Urea cycle and arginine metabolism	Ariadne Metabolic Pathways	90	109	1	0
Vitamin A (retinol) metabolism and visual cycle	Ariadne Metabolic Pathways	93	129	1	0
GRM1/5 -> CREB signaling	Ariadne Receptor Signaling	39	116	7	6
EndothelinRa -> AP-1/CREB signaling	Ariadne Receptor Signaling	42	66	5	7
EndothelinRb -> AP-1/CREB/ELK-SRF signaling	Ariadne Receptor Signaling	51	110	5	4
EphrinR -> actin signaling	Ariadne Receptor Signaling	15	216	5	2
ThrombinR -> AP-1/CREB/ELK-SRF/SP1 signaling	Ariadne Receptor Signaling	55	110	5	4
VasopressinR1 -> CREB/ELK-SRF/AP-1/EGR signaling	Ariadne Receptor Signaling	54	108	5	4
AngiotensinR -> CREB/ELK-SRF/TP53 signaling	Ariadne Receptor Signaling	38	93	4	4
CannabinoidR -> AP-1/EGR signaling	Ariadne Receptor Signaling	51	140	4	2
CholinergicRm -> CREB/ELK-SRF signaling	Ariadne Receptor Signaling	41	112	4	3
EGFR -> AP-1/CREB/ELK-SRF/MYC signaling	Ariadne Receptor Signaling	57	93	4	4
ErythropoietinR -> AP-1/CREB/MYC signaling	Ariadne Receptor Signaling	44	80	4	5
FGFR -> AP-1/CREB/CREBBP/ELK-SRF/MYC signaling	Ariadne Receptor Signaling	62	98	4	4
FSHR -> CREB/ELK-SRF/GATA4 signaling	Ariadne Receptor Signaling	29	86	4	4
HGFR -> AP-1/CREB/MYC signaling	Ariadne Receptor Signaling	46	82	4	4
IL8R -> CREB/EGR signaling	Ariadne Receptor Signaling	33	93	4	4
NeuropeptideYR -> ATF/CREB signaling	Ariadne Receptor Signaling	36	136	4	2
NTRK -> AP-1/CREB/ELK-SRF/MYC/SMAD3/TP53 signaling	Ariadne Receptor Signaling	59	95	4	4
PTAFR -> AP-1/ATF1/CREB/ERK-SRF signaling	Ariadne Receptor Signaling	44	113	4	3
SerotoninR1 -> FOS signaling	Ariadne Receptor Signaling	43	114	4	3
ThrombopoietinR -> AP-1/CREB/ELK-SRF/MYC signaling	Ariadne Receptor Signaling	49	85	4	4
ThromboxaneR -> CREB signaling	Ariadne Receptor Signaling	24	84	4	4
VasopressinR1 -> MEF/MYOD/NFATC/MYOG signaling	Ariadne Receptor Signaling	55	125	4	3
VasopressinR2 -> CREB/ELK-SRF/AP-1/EGR signaling	Ariadne Receptor Signaling	57	129	4	3
VEGFR -> AP-1/CREB/MYC signaling	Ariadne Receptor Signaling	51	87	4	4
AdrenergicRb -> CREB signaling	Ariadne Receptor Signaling	28	71	3	4
AngiopoietinR -> AP-1 signaling	Ariadne Receptor Signaling	38	71	3	4
CD38 -> NF-kB signaling	Ariadne Receptor Signaling	32	77	3	3
DopamineR2 -> AP-1/CREB/ELK-SRF signaling	Ariadne Receptor Signaling	48	101	3	2
EDG3/5 -> AP-1/ELK-SRF signaling	Ariadne Receptor Signaling	36	57	3	5
EGFR/ERBB3 -> MEF/MYOD/NFATC/MYOG signaling	Ariadne Receptor Signaling	60	130	3	2
ErythropoietinR -> ELK-SRF/FOS signaling	Ariadne Receptor Signaling	33	101	3	2
FibronectinR -> AP-1/ELK-SRF/SREBF signaling	Ariadne Receptor Signaling	55	88	3	3
FrizzledR -> JUN/PAX2 signaling	Ariadne Receptor Signaling	15	44	3	6
FSHR -> FOXO1A signaling	Ariadne Receptor Signaling	9	53	3	5
GNRHR -> ELK-SRF signaling	Ariadne Receptor Signaling	28	67	3	4
IL1R -> NF-kB signaling	Ariadne Receptor Signaling	23	35	3	8
NeurotensinR -> ELK-SRF/AP-1/EGR signaling	Ariadne Receptor Signaling	34	85	3	3
OxytocinR -> ELK-SRF/GATA/AP-1 signaling	Ariadne Receptor Signaling	25	64	3	4
PDGFR -> AP-1/MYC signaling	Ariadne Receptor Signaling	44	77	3	3
ProstaglandinFR -> ATF1/ELK-SRF/CREB signaling	Ariadne Receptor Signaling	28	52	3	5
ProstaglandinIR -> ATF1/ELK-SRF/CREB signaling	Ariadne Receptor Signaling	35	77	3	3
PTAFR -> NF-kB signaling	Ariadne Receptor Signaling	22	63	3	4
TachykininR -> ELK-SRF signaling	Ariadne Receptor Signaling	27	84	3	3
VasopressinR1 -> STAT signaling	Ariadne Receptor Signaling	16	49	3	6
VasopressinR2 -> MEF/MYOD/NFATC/MYOG signaling	Ariadne Receptor Signaling	53	123	3	2
VEGFR -> ATF/CREB/ELK-SRF signaling	Ariadne Receptor Signaling	43	67	3	4
VIPR -> CREB/CEBP signaling	Ariadne Receptor Signaling	31	74	3	4
AdenosineR -> NF-kB signaling	Ariadne Receptor Signaling	19	54	2	3
AdrenergicRa -> ELK-SRF signaling	Ariadne Receptor Signaling	26	47	2	4
AdrenergicRa -> STAT3 signaling	Ariadne Receptor Signaling	22	43	2	4
AdrenergicRb -> STAT3 signaling	Ariadne Receptor Signaling	29	76	2	2
B-cell receptor -> NF-kB signaling	Ariadne Receptor Signaling	23	59	2	3
CholecystokininR -> ELK-SRF signaling	Ariadne Receptor Signaling	23	44	2	4
EctodysplasinR -> NF-kB signaling	Ariadne Receptor Signaling	14	22	2	9
EGFR -> NCOR2 signaling	Ariadne Receptor Signaling	35	68	2	2
ErythropoietinR -> NF-kB signaling	Ariadne Receptor Signaling	11	48	2	4
FcIgER -> ELK-SRF signaling	Ariadne Receptor Signaling	34	67	2	2
FibronectinR -> NF-kB signaling	Ariadne Receptor Signaling	22	42	2	4
FrizzledR -> CTNNB signaling	Ariadne Receptor Signaling	9	37	2	5
ICAM1 -> AP-1/CREB/ELK-SRF signaling	Ariadne Receptor Signaling	29	53	2	3
IGF1R -> MEF/MYOD/MYOG signaling	Ariadne Receptor Signaling	35	62	2	3
IL4R -> ELK-SRF/HMGY signaling	Ariadne Receptor Signaling	27	64	2	3
NGFR -> AP-1/CEBPB/CREB/ELK-SRF/TP53 signaling	Ariadne Receptor Signaling	35	38	2	5
NGFR -> NF-kB signaling	Ariadne Receptor Signaling	16	24	2	8
OpioidR -> CREB/ELK-SRF/STAT3 signaling	Ariadne Receptor Signaling	32	56	2	3
SerotoninR2 -> ELK-SRF/GATA4 signaling	Ariadne Receptor Signaling	22	46	2	4
T-cell receptor -> ATF/CREB signaling	Ariadne Receptor Signaling	49	194	2	1
TNFR -> CREB/ELK-SRF signaling	Ariadne Receptor Signaling	42	45	2	4
TNFR -> NF-kB signaling	Ariadne Receptor Signaling	32	40	2	5
TNFRSF1A -> CREB/ELK-SRF signaling	Ariadne Receptor Signaling	32	41	2	4
AdrenergicRa -> STAT1 signaling	Ariadne Receptor Signaling	6	6	1	16
AGER -> CREB/SP1 signaling	Ariadne Receptor Signaling	19	35	1	2
AGER -> NF-kB signaling	Ariadne Receptor Signaling	14	34	1	2
AngiotensinR -> STAT signaling	Ariadne Receptor Signaling	7	7	1	14
B-cell receptor -> AP-1 signaling	Ariadne Receptor Signaling	25	59	1	1
CCR1 -> STAT signaling	Ariadne Receptor Signaling	15	15	1	6
CCR2/5 -> STAT signaling	Ariadne Receptor Signaling	20	20	1	5
CCR5 -> TP53 signaling	Ariadne Receptor Signaling	17	17	1	5
CD19 -> AP-1/ELK-SRF signaling	Ariadne Receptor Signaling	29	62	1	1
CD19 -> NF-kB signaling	Ariadne Receptor Signaling	12	32	1	3
CholecystokininR -> STAT signaling	Ariadne Receptor Signaling	8	8	1	12
CholinergicRn -> CREB signaling	Ariadne Receptor Signaling	21	45	1	2
CNTFR -> STAT3 signaling	Ariadne Receptor Signaling	9	9	1	11
CSF2R -> NF-kB signaling	Ariadne Receptor Signaling	6	14	1	7
DDR1 -> NF-kB signaling	Ariadne Receptor Signaling	14	22	1	4
DopamineR1 -> CREB/ELK-SRF signaling	Ariadne Receptor Signaling	18	40	1	2
DopamineR2 -> NF-kB signaling	Ariadne Receptor Signaling	14	34	1	2
EctodysplasinR -> AP-1 signaling	Ariadne Receptor Signaling	19	19	1	5
EDG2 -> ELK-SRF signaling	Ariadne Receptor Signaling	32	65	1	1
EGFR -> AP-1/ATF2 signaling	Ariadne Receptor Signaling	49	82	1	1
EGFR -> SMAD1 signaling	Ariadne Receptor Signaling	28	49	1	2
EGFR/ERBB2 -> HIF1A signaling	Ariadne Receptor Signaling	39	72	1	1
EGFR/ERBB2 -> TP53 signaling	Ariadne Receptor Signaling	48	81	1	1
ERBB2/3 -> EP300/ETS/ETV/SP1 signaling	Ariadne Receptor Signaling	35	68	1	1
FGFR -> RUNX2 signaling	Ariadne Receptor Signaling	32	53	1	1
GDNF -> HSF1 signaling	Ariadne Receptor Signaling	36	69	1	1
GHR -> ELK-SRF/MYC signaling	Ariadne Receptor Signaling	25	58	1	1
GHR -> NF-kB signaling	Ariadne Receptor Signaling	13	33	1	3
GlucagonR -> CREB/ELK-SRF/SP1 signaling	Ariadne Receptor Signaling	20	42	1	2
IFNGR -> STAT signaling	Ariadne Receptor Signaling	8	8	1	12
IGF1R -> ELK-SRF/HIF1A/MYC/SREBF signaling	Ariadne Receptor Signaling	23	46	1	2
IL12R -> NF-kB/NFATC signaling	Ariadne Receptor Signaling	14	34	1	2
IL15R -> NF-kB/NFATC signaling	Ariadne Receptor Signaling	15	35	1	2
IL2R -> ELK-SRF/MYC signaling	Ariadne Receptor Signaling	24	57	1	1
IL7R -> FOXO/NF-kB signaling	Ariadne Receptor Signaling	16	36	1	2
InsulinR -> ELK-SRF/SREBF signaling	Ariadne Receptor Signaling	25	58	1	1
KIT -> MITF signaling	Ariadne Receptor Signaling	28	61	1	1
MacrophageR -> CEBPB/NF-kB signaling	Ariadne Receptor Signaling	21	43	1	2
NCAM1 -> CREB/ELK-SRF/MYC signaling	Ariadne Receptor Signaling	17	27	1	3
NGFR -> MEF signaling	Ariadne Receptor Signaling	23	23	1	4
Notch -> NF-kB signaling	Ariadne Receptor Signaling	13	33	1	3
SELE -> ELK-SRF signaling	Ariadne Receptor Signaling	22	43	1	2
SerotoninR2 -> STAT3 signaling	Ariadne Receptor Signaling	5	5	1	20
SerotoninR4/6/7 -> NR3C signaling	Ariadne Receptor Signaling	24	45	1	2
T-cell receptor -> NF-kB signaling	Ariadne Receptor Signaling	38	176	1	0
TGFBR -> AP-1 signaling	Ariadne Receptor Signaling	16	16	1	6
TGFBR -> ATF/GADD/MAX/TP53 signaling	Ariadne Receptor Signaling	17	17	1	5
TGFBR -> CREB/ELK-SRF signaling	Ariadne Receptor Signaling	18	18	1	5
TGFBR -> MEF/MYOD/MYOG signaling	Ariadne Receptor Signaling	27	27	1	3
ThrombinR -> NF-kB signaling	Ariadne Receptor Signaling	14	34	1	2
TLR1/2/6 -> NF-kB signaling	Ariadne Receptor Signaling	19	39	1	2
TLR3 -> NF-kB signaling	Ariadne Receptor Signaling	7	11	1	9
TLR4/5/7/9 -> NF-kB signaling	Ariadne Receptor Signaling	19	27	1	3
TNFR -> AP-1/ATF/TP53 signaling	Ariadne Receptor Signaling	40	40	1	2
TNFRSF1A -> AP-1/ATF/TP53 signaling	Ariadne Receptor Signaling	30	36	1	2
TNFRSF5/6 -> RB1/E2F signaling	Ariadne Receptor Signaling	16	16	1	6
TNFRSF6 -> DDIT3 signaling	Ariadne Receptor Signaling	14	14	1	7
TNFRSF6 -> HSF1 signaling	Ariadne Receptor Signaling	15	15	1	6
UrokinaseR -> ELK-SRF signaling	Ariadne Receptor Signaling	30	63	1	1

## Sheet: Appendix 3B
Appendix 3B: Chromosome 7 GSEA
Name	Data Source	Total Entities	Expanded # of Entities	Overlap	Percent Overlap
Atlas of Signaling	Ariadne Cell Signaling	381	5515	123	2
Cell Cycle Regulation	Ariadne Cell Signaling	135	2108	59	2
Notch Pathway	Ariadne Cell Signaling	40	1318	29	2
Translation Control	Ariadne Cell Signaling	86	973	25	2
Insulin Action	Ariadne Cell Signaling	50	895	21	2
Axon Guidance	Ariadne Cell Signaling	58	1013	20	1
Guanylate Cyclase Pathway	Ariadne Cell Signaling	36	1140	20	1
Hedgehog Pathway	Ariadne Cell Signaling	17	626	20	3
Skeletal Myogenesis Control	Ariadne Cell Signaling	70	563	19	3
Gonadotrope Cell Activation	Ariadne Cell Signaling	71	643	18	2
Melanogenesis	Ariadne Cell Signaling	50	668	18	2
B Cell Activation	Ariadne Cell Signaling	62	615	17	2
Adherens Junction Regulation	Ariadne Cell Signaling	41	684	16	2
Adipocytokine Signaling	Ariadne Cell Signaling	52	774	16	2
Gap Junction Regulation	Ariadne Cell Signaling	51	637	16	2
NK Cell Activation	Ariadne Cell Signaling	59	509	15	2
Apoptosis Regulation	Ariadne Cell Signaling	69	586	14	2
T Cell Activation	Ariadne Cell Signaling	80	869	14	1
Actin Cytoskeleton Regulation	Ariadne Cell Signaling	51	532	13	2
Mast Cell Activation	Ariadne Cell Signaling	64	475	11	2
Focal Adhesion Regulation	Ariadne Cell Signaling	41	306	9	2
Tight Junction Regulation	Ariadne Cell Signaling	5	69	2	2
Pyrimidine metabolism	Ariadne Metabolic Pathways	116	191	8	4
Respiratory chain and oxidative phosphorylation	Ariadne Metabolic Pathways	20	103	8	7
Metabolism of glycerophospholipids and ether lipids	Ariadne Metabolic Pathways	166	364	6	1
Purine metabolism	Ariadne Metabolic Pathways	178	303	6	1
Tryptophan metabolism	Ariadne Metabolic Pathways	114	252	5	1
Arachidonic acid metabolism	Ariadne Metabolic Pathways	139	233	4	1
Metabolism of triacylglycerols	Ariadne Metabolic Pathways	68	128	4	3
Omega-3-fatty acid metabolism	Ariadne Metabolic Pathways	107	211	4	1
Omega-6-fatty acid metabolism	Ariadne Metabolic Pathways	97	190	4	2
Selencompound biosynthesis	Ariadne Metabolic Pathways	71	151	4	2
Sphingolipid metabolism	Ariadne Metabolic Pathways	90	181	4	2
Glutathione metabolism	Ariadne Metabolic Pathways	94	145	3	2
ROS metabolism	Ariadne Metabolic Pathways	45	72	3	4
Vitamin A (retinol) metabolism and visual cycle	Ariadne Metabolic Pathways	93	129	3	2
Folate biosynthesis	Ariadne Metabolic Pathways	63	68	2	2
Ganglioside-type glycosphingolipid biosynthesis	Ariadne Metabolic Pathways	62	117	2	1
Inositol phosphate metabolism	Ariadne Metabolic Pathways	63	110	2	1
Malonate, propanoate and beta-alanine metabolism	Ariadne Metabolic Pathways	99	120	2	1
N-Glycan biosynthesis	Ariadne Metabolic Pathways	76	139	2	1
Pterine biosynthesis	Ariadne Metabolic Pathways	55	63	2	3
Ser/Gly/Thr/Cys metabolism	Ariadne Metabolic Pathways	146	188	2	1
Serine and Glycine metabolism	Ariadne Metabolic Pathways	90	105	2	1
Capecitabine and Fluorafur metabolism	Ariadne Metabolic Pathways	43	67	1	1
D-amino acid metabolism	Ariadne Metabolic Pathways	37	38	1	2
Ethanol metabolism	Ariadne Metabolic Pathways	15	30	1	3
Fatty acid biosynthesis	Ariadne Metabolic Pathways	63	68	1	1
Globoside-type glycosphingolipid biosynthesis	Ariadne Metabolic Pathways	32	85	1	1
Glu/Gln/Pro metabolsm	Ariadne Metabolic Pathways	91	106	1	0
Glycosylphosphatidylinositol(GPI)-anchor biosynthesis	Ariadne Metabolic Pathways	32	80	1	1
Heme biosynthesis	Ariadne Metabolic Pathways	58	74	1	1
Histidine metabolism	Ariadne Metabolic Pathways	62	71	1	1
Lacto- and neolacto-type glycosphingolipid biosynthesis	Ariadne Metabolic Pathways	88	144	1	0
Lipoyl-protein complex biosynthesis I	Ariadne Metabolic Pathways	13	19	1	5
Lipoyl-protein complex biosynthesis II	Ariadne Metabolic Pathways	13	19	1	5
Lysine metabolsm	Ariadne Metabolic Pathways	86	132	1	0
Metabolism of estrogens and androgens	Ariadne Metabolic Pathways	116	201	1	0
Methionine metabolism	Ariadne Metabolic Pathways	76	86	1	1
Pentose-phosphate shunt	Ariadne Metabolic Pathways	46	52	1	1
Phenylalanine and Tyrosine metabolism	Ariadne Metabolic Pathways	135	166	1	0
Sulfur metabolism	Ariadne Metabolic Pathways	71	81	1	1
Tricarboxylic acid cycle	Ariadne Metabolic Pathways	55	69	1	1
Urea cycle and arginine metabolism	Ariadne Metabolic Pathways	90	109	1	0
Vitamin B5 (pantothenate) metabolism and biosynthesis of CoA and holo-ACP	Ariadne Metabolic Pathways	35	44	1	2
AdrenergicRb -> CREB signaling	Ariadne Receptor Signaling	28	71	5	7
AdrenergicRb -> STAT3 signaling	Ariadne Receptor Signaling	29	76	5	6
CannabinoidR -> AP-1/EGR signaling	Ariadne Receptor Signaling	51	140	5	3
EndothelinRb -> AP-1/CREB/ELK-SRF signaling	Ariadne Receptor Signaling	51	110	5	4
FSHR -> CREB/ELK-SRF/GATA4 signaling	Ariadne Receptor Signaling	29	86	5	5
IL8R -> CREB/EGR signaling	Ariadne Receptor Signaling	33	93	5	5
PTAFR -> AP-1/ATF1/CREB/ERK-SRF signaling	Ariadne Receptor Signaling	44	113	5	4
ThromboxaneR -> CREB signaling	Ariadne Receptor Signaling	24	84	5	5
GRM1/5 -> CREB signaling	Ariadne Receptor Signaling	39	116	4	3
NeuropeptideYR -> ATF/CREB signaling	Ariadne Receptor Signaling	36	136	4	2
ActivinR/BMPR -> SMAD1/5/9 signaling	Ariadne Receptor Signaling	27	27	3	11
AngiotensinR -> CREB/ELK-SRF/TP53 signaling	Ariadne Receptor Signaling	38	93	3	3
CholinergicRm -> CREB/ELK-SRF signaling	Ariadne Receptor Signaling	41	112	3	2
DopamineR2 -> AP-1/CREB/ELK-SRF signaling	Ariadne Receptor Signaling	48	101	3	2
EndothelinRa -> AP-1/CREB signaling	Ariadne Receptor Signaling	42	66	3	4
EphrinR -> actin signaling	Ariadne Receptor Signaling	15	216	3	1
ERBB2/3 -> EP300/ETS/ETV/SP1 signaling	Ariadne Receptor Signaling	35	68	3	4
ErythropoietinR -> ELK-SRF/FOS signaling	Ariadne Receptor Signaling	33	101	3	2
FSHR -> FOXO1A signaling	Ariadne Receptor Signaling	9	53	3	5
KIT -> MITF signaling	Ariadne Receptor Signaling	28	61	3	4
NeurotensinR -> ELK-SRF/AP-1/EGR signaling	Ariadne Receptor Signaling	34	85	3	3
OpioidR -> CREB/ELK-SRF/STAT3 signaling	Ariadne Receptor Signaling	32	56	3	5
ProstaglandinIR -> ATF1/ELK-SRF/CREB signaling	Ariadne Receptor Signaling	35	77	3	3
SerotoninR1 -> FOS signaling	Ariadne Receptor Signaling	43	114	3	2
TachykininR -> ELK-SRF signaling	Ariadne Receptor Signaling	27	84	3	3
ThrombinR -> AP-1/CREB/ELK-SRF/SP1 signaling	Ariadne Receptor Signaling	55	110	3	2
VasopressinR1 -> CREB/ELK-SRF/AP-1/EGR signaling	Ariadne Receptor Signaling	54	108	3	2
VasopressinR2 -> CREB/ELK-SRF/AP-1/EGR signaling	Ariadne Receptor Signaling	57	129	3	2
VIPR -> CREB/CEBP signaling	Ariadne Receptor Signaling	31	74	3	4
ActivinR -> SMAD2/3 signaling	Ariadne Receptor Signaling	23	23	2	8
AdenosineR -> AP-1 signaling	Ariadne Receptor Signaling	19	25	2	8
AdenosineR -> NF-kB signaling	Ariadne Receptor Signaling	19	54	2	3
AdrenergicRa -> ELK-SRF signaling	Ariadne Receptor Signaling	26	47	2	4
AdrenergicRa -> STAT3 signaling	Ariadne Receptor Signaling	22	43	2	4
AngiopoietinR -> AP-1 signaling	Ariadne Receptor Signaling	38	71	2	2
B-cell receptor -> AP-1 signaling	Ariadne Receptor Signaling	25	59	2	3
CD19 -> AP-1/ELK-SRF signaling	Ariadne Receptor Signaling	29	62	2	3
CD38 -> NF-kB signaling	Ariadne Receptor Signaling	32	77	2	2
CholecystokininR -> ELK-SRF signaling	Ariadne Receptor Signaling	23	44	2	4
CholinergicRn -> CREB signaling	Ariadne Receptor Signaling	21	45	2	4
DopamineR1 -> CREB/ELK-SRF signaling	Ariadne Receptor Signaling	18	40	2	5
EDG2 -> ELK-SRF signaling	Ariadne Receptor Signaling	32	65	2	3
EDG3/5 -> AP-1/ELK-SRF signaling	Ariadne Receptor Signaling	36	57	2	3
EGFR -> AP-1/ATF2 signaling	Ariadne Receptor Signaling	49	82	2	2
EGFR -> AP-1/CREB/ELK-SRF/MYC signaling	Ariadne Receptor Signaling	57	93	2	2
EGFR -> SMAD1 signaling	Ariadne Receptor Signaling	28	49	2	4
EGFR/ERBB2 -> HIF1A signaling	Ariadne Receptor Signaling	39	72	2	2
EGFR/ERBB2 -> TP53 signaling	Ariadne Receptor Signaling	48	81	2	2
EGFR/ERBB3 -> MEF/MYOD/NFATC/MYOG signaling	Ariadne Receptor Signaling	60	130	2	1
ErythropoietinR -> AP-1/CREB/MYC signaling	Ariadne Receptor Signaling	44	80	2	2
FcIgER -> ELK-SRF signaling	Ariadne Receptor Signaling	34	67	2	2
FGFR -> AP-1/CREB/CREBBP/ELK-SRF/MYC signaling	Ariadne Receptor Signaling	62	98	2	2
FGFR -> RUNX2 signaling	Ariadne Receptor Signaling	32	53	2	3
FibronectinR -> AP-1/ELK-SRF/SREBF signaling	Ariadne Receptor Signaling	55	88	2	2
GDNF -> HSF1 signaling	Ariadne Receptor Signaling	36	69	2	2
GHR -> ELK-SRF/MYC signaling	Ariadne Receptor Signaling	25	58	2	3
GlucagonR -> CREB/ELK-SRF/SP1 signaling	Ariadne Receptor Signaling	20	42	2	4
GNRHR -> ELK-SRF signaling	Ariadne Receptor Signaling	28	67	2	2
HGFR -> AP-1/CREB/MYC signaling	Ariadne Receptor Signaling	46	82	2	2
ICAM1 -> AP-1/CREB/ELK-SRF signaling	Ariadne Receptor Signaling	29	53	2	3
IGF1R -> ELK-SRF/HIF1A/MYC/SREBF signaling	Ariadne Receptor Signaling	23	46	2	4
IL2R -> ELK-SRF/MYC signaling	Ariadne Receptor Signaling	24	57	2	3
IL4R -> ELK-SRF/HMGY signaling	Ariadne Receptor Signaling	27	64	2	3
InsulinR -> ELK-SRF/SREBF signaling	Ariadne Receptor Signaling	25	58	2	3
Notch -> RBPJ/HES/HEY signaling	Ariadne Receptor Signaling	18	21	2	9
Notch -> TCF3 signaling	Ariadne Receptor Signaling	22	22	2	9
NTRK -> AP-1/CREB/ELK-SRF/MYC/SMAD3/TP53 signaling	Ariadne Receptor Signaling	59	95	2	2
OxytocinR -> ELK-SRF/GATA/AP-1 signaling	Ariadne Receptor Signaling	25	64	2	3
PDGFR -> AP-1/MYC signaling	Ariadne Receptor Signaling	44	77	2	2
ProstaglandinFR -> ATF1/ELK-SRF/CREB signaling	Ariadne Receptor Signaling	28	52	2	3
PTAFR -> NF-kB signaling	Ariadne Receptor Signaling	22	63	2	3
SELE -> ELK-SRF signaling	Ariadne Receptor Signaling	22	43	2	4
SerotoninR4/6/7 -> NR3C signaling	Ariadne Receptor Signaling	24	45	2	4
ThrombopoietinR -> AP-1/CREB/ELK-SRF/MYC signaling	Ariadne Receptor Signaling	49	85	2	2
UrokinaseR -> ELK-SRF signaling	Ariadne Receptor Signaling	30	63	2	3
VasopressinR1 -> MEF/MYOD/NFATC/MYOG signaling	Ariadne Receptor Signaling	55	125	2	1
VasopressinR1 -> STAT signaling	Ariadne Receptor Signaling	16	49	2	4
VEGFR -> AP-1/CREB/MYC signaling	Ariadne Receptor Signaling	51	87	2	2
VEGFR -> ATF/CREB/ELK-SRF signaling	Ariadne Receptor Signaling	43	67	2	2
AGER -> CREB/SP1 signaling	Ariadne Receptor Signaling	19	35	1	2
B-cell receptor -> NF-kB signaling	Ariadne Receptor Signaling	23	59	1	1
BradykininR -> STAT3 signaling	Ariadne Receptor Signaling	4	4	1	25
CCR1 -> STAT signaling	Ariadne Receptor Signaling	15	15	1	6
CCR2/5 -> STAT signaling	Ariadne Receptor Signaling	20	20	1	5
CCR5 -> TP53 signaling	Ariadne Receptor Signaling	17	17	1	5
EctodysplasinR -> AP-1 signaling	Ariadne Receptor Signaling	19	19	1	5
EGFR -> NCOR2 signaling	Ariadne Receptor Signaling	35	68	1	1
EphrinR -> STAT signaling	Ariadne Receptor Signaling	15	15	1	6
ErythropoietinR -> NF-kB signaling	Ariadne Receptor Signaling	11	48	1	2
FrizzledR -> CTNNB signaling	Ariadne Receptor Signaling	9	37	1	2
FrizzledR -> JUN/PAX2 signaling	Ariadne Receptor Signaling	15	44	1	2
IFNAR -> STAT signaling	Ariadne Receptor Signaling	11	11	1	9
IFNGR -> STAT signaling	Ariadne Receptor Signaling	8	8	1	12
IGF1R -> MEF/MYOD/MYOG signaling	Ariadne Receptor Signaling	35	62	1	1
IL13R -> STAT6 signaling	Ariadne Receptor Signaling	7	7	1	14
IL15R -> STAT signaling	Ariadne Receptor Signaling	11	11	1	9
IL1R -> NF-kB signaling	Ariadne Receptor Signaling	23	35	1	2
IL22R -> STAT3 signaling	Ariadne Receptor Signaling	6	6	1	16
IL4R -> STAT signaling	Ariadne Receptor Signaling	7	7	1	14
IL6R -> CEBP/ELK-SRF signaling	Ariadne Receptor Signaling	18	24	1	4
KIT -> STAT signaling	Ariadne Receptor Signaling	6	6	1	16
LeptinR -> ELK-SRF signaling	Ariadne Receptor Signaling	16	22	1	4
NCAM1 -> CREB/ELK-SRF/MYC signaling	Ariadne Receptor Signaling	17	27	1	3
NGFR -> AP-1/CEBPB/CREB/ELK-SRF/TP53 signaling	Ariadne Receptor Signaling	35	38	1	2
Notch -> EP300/ASCL signaling	Ariadne Receptor Signaling	9	9	1	11
PECAM -> SP1 signaling	Ariadne Receptor Signaling	12	18	1	5
PTPRC -> BCL6 signaling	Ariadne Receptor Signaling	21	27	1	3
PTPRC -> STAT6 signaling	Ariadne Receptor Signaling	3	3	1	33
SerotoninR2 -> ELK-SRF/GATA4 signaling	Ariadne Receptor Signaling	22	46	1	2
Sialophorin -> CTNNB/MYC/TP53 signaling	Ariadne Receptor Signaling	6	6	1	16
SomatostatinR -> ATF1/TP53 signaling	Ariadne Receptor Signaling	8	26	1	3
T-cell receptor -> AP-1 signaling	Ariadne Receptor Signaling	44	180	1	0
T-cell receptor -> ATF/CREB signaling	Ariadne Receptor Signaling	49	194	1	0
T-cell receptor -> STAT signaling	Ariadne Receptor Signaling	24	142	1	0
TGFBR -> ATF/GADD/MAX/TP53 signaling	Ariadne Receptor Signaling	17	17	1	5
ThrombopoietinR -> SP1 signaling	Ariadne Receptor Signaling	12	18	1	5
TLR3 -> IRF signaling	Ariadne Receptor Signaling	7	7	1	14
TLR3 -> NF-kB signaling	Ariadne Receptor Signaling	7	11	1	9
TLR4 -> IRF signaling	Ariadne Receptor Signaling	14	14	1	7
TNFR -> AP-1/ATF/TP53 signaling	Ariadne Receptor Signaling	40	40	1	2
TNFR -> CREB/ELK-SRF signaling	Ariadne Receptor Signaling	42	45	1	2
TNFRSF1A -> AP-1/ATF/TP53 signaling	Ariadne Receptor Signaling	30	36	1	2
TNFRSF1A -> CREB/ELK-SRF signaling	Ariadne Receptor Signaling	32	41	1	2
TNFRSF1A -> STAT signaling	Ariadne Receptor Signaling	12	12	1	8
TNFRSF5 -> STAT signaling	Ariadne Receptor Signaling	6	6	1	16
TNFRSF6 -> DDIT3 signaling	Ariadne Receptor Signaling	14	14	1	7
TNFRSF6 -> HSF1 signaling	Ariadne Receptor Signaling	15	15	1	6
UrokinaseR -> STAT signaling	Ariadne Receptor Signaling	7	7	1	14
VasopressinR2 -> MEF/MYOD/NFATC/MYOG signaling	Ariadne Receptor Signaling	53	123	1	0
VEGFR -> STAT signaling	Ariadne Receptor Signaling	11	11	1	9

## Sheet: Appendix 3C
Appendix 3C: Chromorsome 13 GSEA
Name	Data Source	Type	Total Entities	Expanded # of Entities	Overlap	Percent Overlap
Atlas of Signaling	Ariadne Cell Signaling	Pathway	381	5515	21	0
Translation Control	Ariadne Cell Signaling	Pathway	86	973	11	1
Cell Cycle Regulation	Ariadne Cell Signaling	Pathway	135	2108	8	0
Axon Guidance	Ariadne Cell Signaling	Pathway	58	1013	6	0
Apoptosis Regulation	Ariadne Cell Signaling	Pathway	69	586	5	0
Melanogenesis	Ariadne Cell Signaling	Pathway	50	668	5	0
T Cell Activation	Ariadne Cell Signaling	Pathway	80	869	5	0
Gap Junction Regulation	Ariadne Cell Signaling	Pathway	51	637	4	0
Guanylate Cyclase Pathway	Ariadne Cell Signaling	Pathway	36	1140	4	0
NK Cell Activation	Ariadne Cell Signaling	Pathway	59	509	4	0
Notch Pathway	Ariadne Cell Signaling	Pathway	40	1318	4	0
Actin Cytoskeleton Regulation	Ariadne Cell Signaling	Pathway	51	532	3	0
Adipocytokine Signaling	Ariadne Cell Signaling	Pathway	52	774	3	0
Gonadotrope Cell Activation	Ariadne Cell Signaling	Pathway	71	643	3	0
Insulin Action	Ariadne Cell Signaling	Pathway	50	895	3	0
Mast Cell Activation	Ariadne Cell Signaling	Pathway	64	475	3	0
B Cell Activation	Ariadne Cell Signaling	Pathway	62	615	2	0
Focal Adhesion Regulation	Ariadne Cell Signaling	Pathway	41	306	2	0
Hedgehog Pathway	Ariadne Cell Signaling	Pathway	17	626	2	0
Adherens Junction Regulation	Ariadne Cell Signaling	Pathway	41	684	1	0
Aspartate metabolism	Ariadne Metabolic Pathways	Pathway	66	77	2	2
Glutathione metabolism	Ariadne Metabolic Pathways	Pathway	94	145	2	1
Selencompound biosynthesis	Ariadne Metabolic Pathways	Pathway	71	151	2	1
Tryptophan metabolism	Ariadne Metabolic Pathways	Pathway	114	252	2	0
Capecitabine and Fluorafur metabolism	Ariadne Metabolic Pathways	Pathway	43	67	1	1
Glu/Gln/Pro metabolsm	Ariadne Metabolic Pathways	Pathway	91	106	1	0
Glycosylphosphatidylinositol(GPI)-anchor biosynthesis	Ariadne Metabolic Pathways	Pathway	32	80	1	1
Heme biosynthesis	Ariadne Metabolic Pathways	Pathway	58	74	1	1
Malonate, propanoate and beta-alanine metabolism	Ariadne Metabolic Pathways	Pathway	99	120	1	0
Phenylalanine and Tyrosine metabolism	Ariadne Metabolic Pathways	Pathway	135	166	1	0
Purine metabolism	Ariadne Metabolic Pathways	Pathway	178	303	1	0
Pyrimidine metabolism	Ariadne Metabolic Pathways	Pathway	116	191	1	0
ROS metabolism	Ariadne Metabolic Pathways	Pathway	45	72	1	1
Ser/Gly/Thr/Cys metabolism	Ariadne Metabolic Pathways	Pathway	146	188	1	0
Sphingolipid metabolism	Ariadne Metabolic Pathways	Pathway	90	181	1	0
AdrenergicRb -> CREB signaling	Ariadne Receptor Signaling	Pathway	28	71	1	1
AdrenergicRb -> STAT3 signaling	Ariadne Receptor Signaling	Pathway	29	76	1	1
AngiopoietinR -> FOXO signaling	Ariadne Receptor Signaling	Pathway	11	23	1	4
AngiopoietinR -> STAT signaling	Ariadne Receptor Signaling	Pathway	8	8	1	12
AngiotensinR -> CREB/ELK-SRF/TP53 signaling	Ariadne Receptor Signaling	Pathway	38	93	1	1
CannabinoidR -> AP-1/EGR signaling	Ariadne Receptor Signaling	Pathway	51	140	1	0
CCR1 -> STAT signaling	Ariadne Receptor Signaling	Pathway	15	15	1	6
DopamineR1 -> CREB/ELK-SRF signaling	Ariadne Receptor Signaling	Pathway	18	40	1	2
EndothelinRb -> AP-1/CREB/ELK-SRF signaling	Ariadne Receptor Signaling	Pathway	51	110	1	0
EphrinR -> actin signaling	Ariadne Receptor Signaling	Pathway	15	216	1	0
FcIgER -> ELK-SRF signaling	Ariadne Receptor Signaling	Pathway	34	67	1	1
FcIgER -> NFATC1 signaling	Ariadne Receptor Signaling	Pathway	13	18	1	5
FSHR -> CREB/ELK-SRF/GATA4 signaling	Ariadne Receptor Signaling	Pathway	29	86	1	1
GlucagonR -> CREB/ELK-SRF/SP1 signaling	Ariadne Receptor Signaling	Pathway	20	42	1	2
GRM1/5 -> CREB signaling	Ariadne Receptor Signaling	Pathway	39	116	1	0
IL8R -> CREB/EGR signaling	Ariadne Receptor Signaling	Pathway	33	93	1	1
NeuropeptideYR -> ATF/CREB signaling	Ariadne Receptor Signaling	Pathway	36	136	1	0
ProstaglandinIR -> ATF1/ELK-SRF/CREB signaling	Ariadne Receptor Signaling	Pathway	35	77	1	1
PTAFR -> AP-1/ATF1/CREB/ERK-SRF signaling	Ariadne Receptor Signaling	Pathway	44	113	1	0
SerotoninR4/6/7 -> NR3C signaling	Ariadne Receptor Signaling	Pathway	24	45	1	2
SomatostatinR -> ATF1/TP53 signaling	Ariadne Receptor Signaling	Pathway	8	26	1	3
TachykininR -> ELK-SRF signaling	Ariadne Receptor Signaling	Pathway	27	84	1	1
ThromboxaneR -> CREB signaling	Ariadne Receptor Signaling	Pathway	24	84	1	1
TNFR -> AP-1/ATF/TP53 signaling	Ariadne Receptor Signaling	Pathway	40	40	1	2
TNFR -> CREB/ELK-SRF signaling	Ariadne Receptor Signaling	Pathway	42	45	1	2
TNFR -> NF-kB signaling	Ariadne Receptor Signaling	Pathway	32	40	1	2
TNFRSF5/6 -> RB1/E2F signaling	Ariadne Receptor Signaling	Pathway	16	16	1	6
TNFRSF6 -> DDIT3 signaling	Ariadne Receptor Signaling	Pathway	14	14	1	7
TNFRSF6 -> FOXO3A signaling	Ariadne Receptor Signaling	Pathway	7	7	1	14
TNFRSF6 -> HSF1 signaling	Ariadne Receptor Signaling	Pathway	15	15	1	6
VasopressinR2 -> CREB/ELK-SRF/AP-1/EGR signaling	Ariadne Receptor Signaling	Pathway	57	129	1	0
VIPR -> CREB/CEBP signaling	Ariadne Receptor Signaling	Pathway	31	74	1	1
