# Supplementary material for: Transcriptional Profiling in Rat Hair Follicles following Simulated Blast Insult: A New Diagnostic Tool for Traumatic Brain Injury
Source: PLoS One. 2014 Aug 19;9(8):e104518. doi: 10.1371/journal.pone.0104518 (PMC4138085; doi:10.1371/journal.pone.0104518)
Supplement: Appendix S5 — Abbreviations. (XLSX) [file pone.0104518.s012.xlsx]

## Sheet: Sheet1
Appendix 5: Abbreviations
Abbreviation	Description
A2M	alpha-2-macroglobulin
A2M	alpha-2-macroglobulin
ABCC8	ATP-binding cassette, sub-family C (CFTR/MRP), member 8
ACHE	acetylcholinesterase
ADCY6	adenylate cyclase 6
ADCYAP1	adenylate cyclase activating polypeptide 1 (pituitary)
ADORA1	adenosine A1 receptor
ADORA1	adenosine A1 receptor
ADORA1	adenosine A1 receptor
ADORA2A	adenosine A2a receptor
ADORA2A	adenosine A2a receptor
ADORA3	adenosine A3 receptor
ADRA1D	adrenoceptor alpha 1D
ADRB1	adrenoceptor beta 1
ADRB2	adrenoceptor beta 2, surface
ADRB2	adrenoceptor beta 2, surface
AGER	advanced glycosylation end product-specific receptor
AGTR1	angiotensin II receptor, type 1
AGTR2	angiotensin II receptor, type 2
AIF1	allograft inflammatory factor 1
AIMP1	aminoacyl tRNA synthetase complex-interacting multifunctional protein 1
AKT1	v-akt murine thymoma viral oncogene homolog 1
AKT1	v-akt murine thymoma viral oncogene homolog 1
AKT1	v-akt murine thymoma viral oncogene homolog 1
ALK	anaplastic lymphoma receptor tyrosine kinase
ALOX15	arachidonate 15-lipoxygenase
ALOX5	arachidonate 5-lipoxygenase
ANGPT2	angiopoietin 2
ANXA1	annexin A1
ANXA1	annexin A1
AOAH	acyloxyacyl hydrolase (neutrophil)
AOC3	amine oxidase, copper containing 3 (vascular adhesion protein 1)
APOE	apolipoprotein E
AQP2	aquaporin 2 (collecting duct)
AQP4	aquaporin 4
ASIC1	acid-sensing (proton-gated) ion channel 1
ATP12A	ATPase, H+/K+ transporting, nongastric, alpha polypeptide
ATP2A1	ATPase, Ca++ transporting, cardiac muscle, fast twitch 1
ATP2A1	ATPase, Ca++ transporting, cardiac muscle, fast twitch 1
ATP2A2	ATPase, Ca++ transporting, cardiac muscle, slow twitch 2
ATP2A3	ATPase, Ca++ transporting, ubiquitous
ATP5J	ATP synthase, H+ transporting, mitochondrial Fo complex, subunit F6
ATR	ataxia telangiectasia and Rad3 related
BCHE	butyrylcholinesterase
BCL2	B-cell CLL/lymphoma 2
BCL2	B-cell CLL/lymphoma 2
BDKRB1	bradykinin receptor B1
BDKRB2	bradykinin receptor B2
BDNF	brain-derived neurotrophic factor
BDNF	brain-derived neurotrophic factor
BID	BH3 interacting domain death agonist
BID	BH3 interacting domain death agonist
BMP2	bone morphogenetic protein 2
BTK	Bruton agammaglobulinemia tyrosine kinase
C3AR1	complement component 3a receptor 1
C4A	complement component 4A (Rodgers blood group)
C4B	complement component 4B (Chido blood group)
C5	complement component 5
C5AR1	complement component 5a receptor 1
CABP1	calcium binding protein 1
CALCA	calcitonin-related polypeptide alpha
CALCA	calcitonin-related polypeptide alpha
CALR	calreticulin
CALY	calcyon neuron-specific vesicular protein
CAMK2G	calcium/calmodulin-dependent protein kinase II gamma
CAMLG	calcium modulating ligand
CASP4	caspase 4, apoptosis-related cysteine peptidase
CASQ1	calsequestrin 1 (fast-twitch, skeletal muscle)
CASQ2	calsequestrin 2 (cardiac muscle)
CASR	calcium-sensing receptor
CCL11	chemokine (C-C motif) ligand 11
CCL17	chemokine (C-C motif) ligand 17
CCL18	chemokine (C-C motif) ligand 18 (pulmonary and activation-regulated)
CCL19	chemokine (C-C motif) ligand 19
CCL2	chemokine (C-C motif) ligand 2
CCL20	chemokine (C-C motif) ligand 20
CCL21	chemokine (C-C motif) ligand 21
CCL22	chemokine (C-C motif) ligand 22
CCL24	chemokine (C-C motif) ligand 24
CCL26	chemokine (C-C motif) ligand 26
CCL3	chemokine (C-C motif) ligand 3
CCL4	chemokine (C-C motif) ligand 4
CCL5	chemokine (C-C motif) ligand 5
CCL7	chemokine (C-C motif) ligand 7
CCND1	cyclin D1
CCR1	chemokine (C-C motif) receptor 1
CCR2	chemokine (C-C motif) receptor 2
CCR3	chemokine (C-C motif) receptor 3
CCR5	chemokine (C-C motif) receptor 5 (gene/pseudogene)
CD163	CD163 molecule
CD180	CD180 molecule
CD22	CD22 molecule
CD38	CD38 molecule
CD4	CD4 molecule
CD40	CD40 molecule, TNF receptor superfamily member 5
CD40LG	CD40 ligand
CD44	CD44 molecule (Indian blood group)
CD8A	CD8a molecule
CD97	CD97 molecule
CDC25A	cell division cycle 25 homolog A (S. pombe)
CDC7	cell division cycle 7 homolog (S. cerevisiae)
CDK1	cyclin-dependent kinase 1
CDK2	cyclin-dependent kinase 2
CDK4	cyclin-dependent kinase 4
CDT1	chromatin licensing and DNA replication factor 1
CEBPB	CCAAT/enhancer binding protein (C/EBP), beta
CELA1	chymotrypsin-like elastase family, member 1
CFL2	cofilin 2 (muscle)
Chi3l7	chitinase 3-like 4
CHIA	chitinase, acidic
CHRM1	cholinergic receptor, muscarinic 1
CHRM2	cholinergic receptor, muscarinic 2
CHRM3	cholinergic receptor, muscarinic 3
CHRM3	cholinergic receptor, muscarinic 3
CIITA	class II, major histocompatibility complex, transactivator
CLEC7A	C-type lectin domain family 7, member A
CRH	corticotropin releasing hormone
CRH	corticotropin releasing hormone
CRH	corticotropin releasing hormone
CRP	C-reactive protein, pentraxin-related
CRYAB	crystallin, alpha B
CTGF	connective tissue growth factor
CTSB	cathepsin B
CTSS	cathepsin S
CXCL1	chemokine (C-X-C motif) ligand 1 (melanoma growth stimulating activity, alpha)
CXCL11	chemokine (C-X-C motif) ligand 11
CXCL12	chemokine (C-X-C motif) ligand 12
CXCL2	chemokine (C-X-C motif) ligand 2
CXCL3	chemokine (C-X-C motif) ligand 3
CXCL6	chemokine (C-X-C motif) ligand 6
CXCL9	chemokine (C-X-C motif) ligand 9
CXCR2	chemokine (C-X-C motif) receptor 2
CXCR4	chemokine (C-X-C motif) receptor 4
CYBB	cytochrome b-245, beta polypeptide
Cyp4f16	cytochrome P450, family 4, subfamily f, polypeptide 37
CYP4F3	cytochrome P450, family 4, subfamily F, polypeptide 3
CYR61	cysteine-rich, angiogenic inducer, 61
DNASE1	deoxyribonuclease I
DRD3	dopamine receptor D3
EBI3	Epstein-Barr virus induced 3
EDN1	endothelin 1
EDN1	endothelin 1
EDN1	endothelin 1
EDN3	endothelin 3
EDNRB	endothelin receptor type B
EGF	epidermal growth factor
ENO1	enolase 1, (alpha)
EPHX2	epoxide hydrolase 2, cytoplasmic
EPRS	glutamyl-prolyl-tRNA synthetase
F11R	F11 receptor
F2R	coagulation factor II (thrombin) receptor
F2R	coagulation factor II (thrombin) receptor
F2RL1	coagulation factor II (thrombin) receptor-like 1
FGG	fibrinogen gamma chain
FOS	FBJ murine osteosarcoma viral oncogene homolog
FPR1	formyl peptide receptor 1
FYN	FYN oncogene related to SRC, FGR, YES
GADD45A	growth arrest and DNA-damage-inducible, alpha
GCG	glucagon
GCG	Glucagon
GJA1	gap junction protein, alpha 1, 43kDa
GJB1	gap junction protein, beta 1, 32kDa
GMNN	geminin, DNA replication inhibitor
GNA11	guanine nucleotide binding protein (G protein), alpha 11 (Gq class)
GNAQ	guanine nucleotide binding protein (G protein), q polypeptide
GNRH1	gonadotropin-releasing hormone 1 (luteinizing-releasing hormone)
GPR55	G protein-coupled receptor 55
GRB2	growth factor receptor-bound protein 2
GRIK3	glutamate receptor, ionotropic, kainate 3
GRM1	glutamate receptor, metabotropic 1
GRM5	glutamate receptor, metabotropic 5
GSK3B	glycogen synthase kinase 3 beta
GSN	gelsolin
HCRT	hypocretin (orexin) neuropeptide precursor
HGF	hepatocyte growth factor (hepapoietin A; scatter factor)
HRC	histidine rich calcium binding protein
HRH3	histamine receptor H3
HRH4	histamine receptor H4
HTR1A	5-hydroxytryptamine (serotonin) receptor 1A, G protein-coupled
HTR6	5-hydroxytryptamine (serotonin) receptor 6, G protein-coupled
IDO1	indoleamine 2,3-dioxygenase 1
IFNAR1	interferon (alpha, beta and omega) receptor 1
IGF1	insulin-like growth factor 1 (somatomedin C)
IGF1	insulin-like growth factor 1 (somatomedin C)
IGF1	insulin-like growth factor 1 (somatomedin C)
IL10	interleukin 10
IL10RB	interleukin 10 receptor, beta
IL13	interleukin 13
IL15	interleukin 15
IL17A	interleukin 17A
IL17B	interleukin 17B
IL17C	interleukin 17C
IL17F	interleukin 17F
IL1A	interleukin 1, alpha
IL1B	interleukin 1, beta
IL1B	interleukin 1, beta
IL1RAP	interleukin 1 receptor accessory protein
IL1RN	interleukin 1 receptor antagonist
IL21	interleukin 21
IL4	interleukin 4
IL4	interleukin 4
IL4R	interleukin 4 receptor
IL5	interleukin 5 (colony-stimulating factor, eosinophil)
IL6	interleukin 6 (interferon, beta 2)
IL6	interleukin 6 (interferon, beta 2)
IL6	interleukin 6 (interferon, beta 2)
IL9	interleukin 9
INS	insulin
IRAK2	interleukin-1 receptor-associated kinase 2
ITGAL	integrin, alpha L (antigen CD11A (p180), lymphocyte function-associated antigen 1; alpha polypeptide)
ITGB1	integrin, beta 1 (fibronectin receptor, beta polypeptide, antigen CD29 includes MDF2, MSK12)
ITGB2	integrin, beta 2 (complement component 3 receptor 3 and 4 subunit)
ITGB2	integrin, beta 2 (complement component 3 receptor 3 and 4 subunit)
ITGB6	integrin, beta 6
ITPR1	inositol 1,4,5-trisphosphate receptor, type 1
ITPR2	inositol 1,4,5-trisphosphate receptor, type 2
ITPR3	inositol 1,4,5-trisphosphate receptor, type 3
JPH2	junctophilin 2
KCNA3	potassium voltage-gated channel, shaker-related subfamily, member 3
KCNE1	potassium voltage-gated channel, Isk-related family, member 1
KCNIP3	Kv channel interacting protein 3, calsenilin
KCNJ1	potassium inwardly-rectifying channel, subfamily J, member 1
KCNJ10	potassium inwardly-rectifying channel, subfamily J, member 10
KCNJ13	potassium inwardly-rectifying channel, subfamily J, member 13
KCNJ2	potassium inwardly-rectifying channel, subfamily J, member 2
KCNK1	potassium channel, subfamily K, member 1
KCNK10	potassium channel, subfamily K, member 10
KCNN4	potassium intermediate/small conductance calcium-activated channel, subfamily N, member 4
KCNQ1	potassium voltage-gated channel, KQT-like subfamily, member 1
KCNQ4	potassium voltage-gated channel, KQT-like subfamily, member 4
KIN	KIN, antigenic determinant of recA protein homolog (mouse)
KLK2	kallikrein-related peptidase 2
KLKB1	kallikrein B, plasma (Fletcher factor) 1
KLRG1	killer cell lectin-like receptor subfamily G, member 1
KNG1	kininogen 1
KNG1	kininogen 1
LEP	leptin
LEPR	leptin receptor
LETM1	leucine zipper-EF-hand containing transmembrane protein 1
LETM1	leucine zipper-EF-hand containing transmembrane protein 1
LGALS3	lectin, galactoside-binding, soluble, 3
LIAS	lipoic acid synthetase
LIMK1	LIM domain kinase 1
LMNB2	lamin B2
LTA	lymphotoxin alpha (TNF superfamily, member 1)
LTA4H	leukotriene A4 hydrolase
LTB4R	leukotriene B4 receptor
LTF	lactotransferrin
LY75	lymphocyte antigen 75
LY96	lymphocyte antigen 96
MAP3K5	mitogen-activated protein kinase kinase kinase 5
MAPK3	mitogen-activated protein kinase 3
MAPK8	mitogen-activated protein kinase 8
MCM4	minichromosome maintenance complex component 4
MCM7	minichromosome maintenance complex component 7
MEFV	Mediterranean fever
MMP9	matrix metallopeptidase 9 (gelatinase B, 92kDa gelatinase, 92kDa type IV collagenase)
MS4A1	membrane-spanning 4-domains, subfamily A, member 1
MT3	metallothionein 3
MTX1	metaxin 1
MYD88	myeloid differentiation primary response gene (88)
MYLK	myosin light chain kinase
MYST2	MYST histone acetyltransferase 2
NBN	nibrin
NCALD	neurocalcin delta
NCF1	neutrophil cytosolic factor 1
NCOA3	nuclear receptor coactivator 3
NEU1	sialidase 1 (lysosomal sialidase)
NFKB1	nuclear factor of kappa light polypeptide gene enhancer in B-cells 1
NFKBID	nuclear factor of kappa light polypeptide gene enhancer in B-cells inhibitor, delta
NFKBIZ	nuclear factor of kappa light polypeptide gene enhancer in B-cells inhibitor, zeta
NGF	nerve growth factor (beta polypeptide)
NGF	nerve growth factor (beta polypeptide)
NGF	nerve growth factor (beta polypeptide)
NGF	nerve growth factor (beta polypeptide)
NOD1	nucleotide-binding oligomerization domain containing 1
NOD2	nucleotide-binding oligomerization domain containing 2
NOX1	NADPH oxidase 1
NOX4	NADPH oxidase 4
NPLOC4	nuclear protein localization 4 homolog (S. cerevisiae)
NPPA	natriuretic peptide A
NPPA	natriuretic peptide A
NPY	neuropeptide Y
NR3C2	nuclear receptor subfamily 3, group C, member 2
NRGN	neurogranin (protein kinase C substrate, RC3)
NTRK1	neurotrophic tyrosine kinase, receptor, type 1
NTRK1	neurotrophic tyrosine kinase, receptor, type 1
NTS	neurotensin
OLR1	oxidized low density lipoprotein (lectin-like) receptor 1
OPRD1	opioid receptor, delta 1
OPRK1	opioid receptor, kappa 1
OPRK1	opioid receptor, kappa 1
OPRM1	opioid receptor, mu 1
ORC6	origin recognition complex, subunit 6
ORM1	orosomucoid 1
OXT	oxytocin/neurophysin I prepropeptide
P2RX7	purinergic receptor P2X, ligand-gated ion channel, 7
P2RX7	purinergic receptor P2X, ligand-gated ion channel, 7
P2RX7	purinergic receptor P2X, ligand-gated ion channel, 7
P2RY1	purinergic receptor P2Y, G-protein coupled, 1
PARK7	parkinson protein 7
PAWR	PRKC, apoptosis, WT1, regulator
PDGFRB	platelet-derived growth factor receptor, beta polypeptide
PDGFRB	Platelet-derived growth factor receptor, beta polypeptide
PENK	proenkephalin
PGGT1B	protein geranylgeranyltransferase type I, beta subunit
PHLPP1	PH domain and leucine rich repeat protein phosphatase 1
PLA2G7	phospholipase A2, group VII (platelet-activating factor acetylhydrolase, plasma)
PLAA	phospholipase A2-activating protein
PLAU	plasminogen activator, urokinase
PLAUR	plasminogen activator, urokinase receptor
PLCE1	phospholipase C, epsilon 1
PLCG2	phospholipase C, gamma 2 (phosphatidylinositol-specific)
PNPLA8	patatin-like phospholipase domain containing 8
POMC	proopiomelanocortin
POMC	proopiomelanocortin
POMC	proopiomelanocortin
PPARG	peroxisome proliferator-activated receptor gamma
PPARGC1A	peroxisome proliferator-activated receptor gamma, coactivator 1 alpha
PPP1R9B	protein phosphatase 1, regulatory subunit 9B
PRDX1	peroxiredoxin 1
PREP	prolyl endopeptidase
PRKCA	protein kinase C, alpha
PRKCB	protein kinase C, beta
PRKCG	protein kinase C, gamma
PRKCZ	protein kinase C, zeta
PRKD2	protein kinase D2
PTAFR	platelet-activating factor receptor
PTGS2	prostaglandin-endoperoxide synthase 2 (prostaglandin G/H synthase and cyclooxygenase)
PTHLH	parathyroid hormone-like hormone
PVALB	parvalbumin
PVALB	parvalbumin
PYCARD	PYD and CARD domain containing
PYY	peptide YY
RAC1	ras-related C3 botulinum toxin substrate 1 (rho family, small GTP binding protein Rac1)
RAC1	ras-related C3 botulinum toxin substrate 1 (rho family, small GTP binding protein Rac1)
RAD51	RAD51 homolog (RecA homolog, E. coli) (S. cerevisiae)
RAPGEF3	Rap guanine nucleotide exchange factor (GEF) 3
RASA4	RAS p21 protein activator 4
RECQL	RecQ protein-like (DNA helicase Q1-like)
REG3A	regenerating islet-derived 3 alpha
REG3G	regenerating islet-derived 3 gamma
RELA	v-rel reticuloendotheliosis viral oncogene homolog A (avian)
REN	renin
RGN	regucalcin (senescence marker protein-30)
RGS2	regulator of G-protein signaling 2, 24kDa
RGS5	regulator of G-protein signaling 5
RIPK2	receptor-interacting serine-threonine kinase 2
RIT2	Ras-like without CAAX 2
RPA1	replication protein A1, 70kDa
RXRA	retinoid X receptor, alpha
RYR2	ryanodine receptor 2 (cardiac)
S100A9	S100 calcium binding protein A9
S100B	S100 calcium binding protein B
S100G	S100 calcium binding protein G
S1PR1	sphingosine-1-phosphate receptor 1
S1PR3	sphingosine-1-phosphate receptor 3
SCG2	secretogranin II
SDC1	syndecan 1
SELE	selectin E
SEMA7A	semaphorin 7A, GPI membrane anchor (John Milton Hagen blood group)
SEPP1	selenoprotein P, plasma, 1
SERPINA1	serpin peptidase inhibitor, clade A (alpha-1 antiproteinase, antitrypsin), member 1
SERPINA3	serpin peptidase inhibitor, clade A (alpha-1 antiproteinase, antitrypsin), member 3
SGK1	serum/glucocorticoid regulated kinase 1
SH3GLB1	SH3-domain GRB2-like endophilin B1
SIGLEC1	sialic acid binding Ig-like lectin 1, sialoadhesin
SIRT1	sirtuin 1
SLC11A1	solute carrier family 11 (proton-coupled divalent metal ion transporters), member 1
SLC12A1	solute carrier family 12 (sodium/potassium/chloride transporters), member 1
SLC12A2	solute carrier family 12 (sodium/potassium/chloride transporters), member 2
SLC12A2	solute carrier family 12 (sodium/potassium/chloride transporters), member 2
SLC18A3	solute carrier family 18 (vesicular acetylcholine), member 3
SLC2A13	solute carrier family 2 (facilitated glucose transporter), member 13
SLC5A7	solute carrier family 5 (choline transporter), member 7
SLC9A2	solute carrier family 9 (sodium/hydrogen exchanger), member 2
SLK	STE20-like kinase
SPHK1	sphingosine kinase 1
SPRY1	sprouty homolog 1, antagonist of FGF signaling (Drosophila)
SPTB	spectrin, beta, erythrocytic
SRC	v-src sarcoma (Schmidt-Ruppin A-2) viral oncogene homolog (avian)
SRI	sorcin
SYK	spleen tyrosine kinase
SYNJ1	synaptojanin 1
TAC1	tachykinin, precursor 1
TAC1	tachykinin, precursor 1
TAC1	tachykinin, precursor 1
TAC1	tachykinin, precursor 1
TACR3	tachykinin receptor 3
TFB2M	transcription factor B2, mitochondrial
THBS1	thrombospondin 1
THEMIS2	thymocyte selection associated family member 2
TICAM2	toll-like receptor adaptor molecule 2
TIRAP	toll-interleukin 1 receptor (TIR) domain containing adaptor protein
TLR2	toll-like receptor 2
TLR3	toll-like receptor 3
TLR4	toll-like receptor 4
TLR5	toll-like receptor 5
TLR6	toll-like receptor 6
TLR7	toll-like receptor 7
TLR8	toll-like receptor 8
TLR9	toll-like receptor 9
TNFAIP6	tumor necrosis factor, alpha-induced protein 6
TNFRSF1A	tumor necrosis factor receptor superfamily, member 1A
TNFRSF1B	tumor necrosis factor receptor superfamily, member 1B
TNFRSF4	tumor necrosis factor receptor superfamily, member 4
TNFSF11	tumor necrosis factor (ligand) superfamily, member 11
TNFSF4	tumor necrosis factor (ligand) superfamily, member 4
TNKS2	tankyrase, TRF1-interacting ankyrin-related ADP-ribose polymerase 2
TOLLIP	toll interacting protein
TOP2B	topoisomerase (DNA) II beta 180kDa
TP73	tumor protein p73
TPM3	tropomyosin 3
TPSAB1	tryptase alpha/beta 1
TRDN	triadin
TRH	thyrotropin-releasing hormone
TRPC1	transient receptor potential cation channel, subfamily C, member 1
TRPC3	transient receptor potential cation channel, subfamily C, member 3
TRPC6	transient receptor potential cation channel, subfamily C, member 6
TRPV1	transient receptor potential cation channel, subfamily V, member 1
TRPV2	Transient receptor potential cation channel subfamily V member 2
TRPV4	transient receptor potential cation channel, subfamily V, member 4
UCN	urocortin
UCP2	uncoupling protein 2 (mitochondrial, proton carrier)
UCP2	uncoupling protein 2 (mitochondrial, proton carrier)
ULK1	unc-51-like kinase 1 (C. elegans)
VEGFA	vascular endothelial growth factor A
VIMP	VCP-interacting membrane protein
VIP	vasoactive intestinal peptide
VIP	vasoactive intestinal peptide
VNN1	vanin 1
VWF	von Willebrand factor
WAS	Wiskott-Aldrich syndrome (eczema-thrombocytopenia)
WNT5A	wingless-type MMTV integration site family, member 5A
ZP3	Zona pellucida glycogprotein 3
